# Supplementary material for: Predicting genes for orphan metabolic activities using phylogenetic profiles
Source: Genome Biol. 2006 Feb 15;7(2):R17. doi: 10.1186/gb-2006-7-2-r17 (PMC1431735; doi:10.1186/gb-2006-7-2-r17)
Supplement: Additional File 9 — Dataset of sample predictions for E. coli and S. cerevisiae orphan activities. [file gb-2006-7-2-r17-S9.zip]

Archive with 22 entries (14 files):
- Sample_Predictions/
- Sample_Predictions/not_identified/
- Sample_Predictions/not_identified/EC_1.2.1.19
- Sample_Predictions/not_identified/EC_1.2.1.24
- Sample_Predictions/README
- Sample_Predictions/recently_identified/
- Sample_Predictions/recently_identified/EC_2.7.1.24
- Sample_Predictions/recently_identified/EC_3.6.1.27
- Sample_Predictions/recently_identified/EC_5.3.1.13
- Sample_Predictions/recently_identified/EC_6.3.2.5
- Sample_Predictions/ecoli/
- Sample_Predictions/ecoli/not_identified/
- Sample_Predictions/ecoli/not_identified/EC_1.2.1.19
- Sample_Predictions/ecoli/not_identified/EC_1.2.1.24
- Sample_Predictions/ecoli/recently_identified/
- Sample_Predictions/ecoli/recently_identified/EC_2.7.1.24
- Sample_Predictions/ecoli/recently_identified/EC_3.6.1.27
- Sample_Predictions/ecoli/recently_identified/EC_5.3.1.13
- Sample_Predictions/ecoli/recently_identified/EC_6.3.2.5
- Sample_Predictions/yeast/
- Sample_Predictions/yeast/recently_identified/
- Sample_Predictions/yeast/recently_identified/EC_6.3.3.2
