# Supplementary material for: Predicting genes for orphan metabolic activities using phylogenetic profiles
Source: Genome Biol. 2006 Feb 15;7(2):R17. doi: 10.1186/gb-2006-7-2-r17 (PMC1431735; doi:10.1186/gb-2006-7-2-r17)
Supplement: Additional File 9 — Dataset of sample predictions for E. coli and S. cerevisiae orphan activities. [file gb-2006-7-2-r17-S9.zip › Sample_Predictions/not_identified/EC_1.2.1.19]

Orphan Activity: 1.2.1.19
Status: Predicted as b1444/ydcW by multiple sources (See below).
Name: Aminobutyraldehyde dehydrogenase
Reaction: [c]4abutn + h2o + nad --> 4abut + (2) h + nadh
Comments: The gene is ranked as No. 42.5 according to our algorithm. The Reed's iJR904 model predicts b1444 to be one top candidate for this orphan activity[1]. EchoBase[2] also predicts b1444 to be the correct gene, according to a review by Larry Reitzer [5] in May 2003. EchoBase also lists several articles about purification of this enzyme[3,4], which seems to fits the molecular weight of dimers or tetramer of ydcW. From sequence information, b1444 encodes a putative aldehyde dehydrogenase and has strong similarity to genes betaine aldehyde dehydrogenase EC (1.2.1.8) and succinate-semialdehyde dehydrogenase (1.2.1.16). However no direct experimental evidence was found.

Reference:
1. Reed JL, Vo TD, Schilling CH, Palsson BO: An expanded genome-scale model of Escherichia coli K-12 (iJR904 GSM/GPR). Genome Biol 2003, 4(9):R54.
2. http://www.biolws1.york.ac.uk/echobase/Orphan.cfm?OrphID=ORPH00017
3. Prieto MI, Martin J, Balana-Fouce R, Garrido-Pertierra A. Properties of gamma-Aminobutyraldehyde Dehydrogenase from Escherichia coli.Biochimie 1987 Nov-Dec;69(11-12):1161-8 
4. Shaibe E, Metzer E, Halpern YS. Metabolic Pathway for the Utilization of L-Arginine, L-Ornithine, Agmatine, and Putrescine as Nitrogen Sources in Escherichia coli K-12. J Bacteriol 1985 Sep;163(3):933-7 
5. Larry Reitzer. Nitrogen Assimilation and Global Regulation in Escherichia coli. Annual Review of Microbiology
Vol. 57: 155-176 (Volume publication date October 2003) 


Rank	Candidate	Gene Name	Description	Z Score
1	b0260	mmuP	CP4-6 prophage; putative APC family, S-methylmethionine transporter	24.046883
2	b1296	ycjJ	putative APC family transport protein	19.227768
3.5	b3370	yhfM	putative APC family, methionine transport protein	15.554971
3.5	b4115	yjdE	putative APC family, putrescine/ornithine transport protein, cryptic	15.554971
5	b3795	yifK	putative APC family, amino-acid transport protein, permease protein ?	13.698464
6	b4141	yjeH	putative transporter, cytoplasmic membrane protein	10.275884
8	b2147	yeiA	putative dihydropyrimidine dehydrogenase,FMN-linked  	7.241269
8	b2290	yfbQ	putative PLP-dependent aminotransferase	7.241269
8	b2379	yfdZ	putative PLP-dependent aminotransferase	7.241269
10	b1800	ttuC	putative tartrate dehydrogenase	5.854608
11	b0486	ybaT	putative APC family, amino-acid transport protein  	4.546456
12	b0771	ybhJ	putative hydratase  	4.190279
13	b2014	yeeF	putative APC family, amino acid transport protein  	4.160657
14	b0600	ybdL	putative PLP-dependent aminotransferase  	4.054695
15	b4279	yjhB	putative MFS family transport protein  	3.819651
16	b0899	ycaM	putative APC family, amino-acid transporter	3.630846
17	b0835	yliG	conserved protein  	3.214462
18	b2113	mrp	putative ATP-binding protein	3.048535
19	b1439	ydcR	multimodular YdcR; putative transcriptional regulator (GntR family)  	3.025175
20	b1596	ynfM	putative MFS family transport protein  	2.951483
21	b1400	paaY	putative acyl transferase, iron binding	2.724869
22	b1180	b1180	putative isomerase	2.6637
23	b0661	miaB	involved in methylthiolation of isopentenylated A37 derivatives in tRNA  	2.459722
24.5	b0269	yagF	CP4-6 prophage; putative dehydratase	2.415892
24.5	b4297	yjhG	putative dehydratase	2.415892
26	b3279	yrdA	putative acyl transferase, ferripyochelin binding	2.330882
27	b4337	yjiO	putative MFS family transport protein	2.314506
28	b0927	ycbL	putative enzyme	2.307281
32.5	b2426	ucpA	putative oxidoreductase, NAD(P)-binding	2.250447
32.5	b1271	yciK	putative oxoacyl-(acyl carrier protein) reductase	2.250447
32.5	b3003	yghA	putative oxidoreductase, NAD(P)-binding	2.250447
32.5	b2137	yohF	putative oxidoreductase	2.250447
32.5	b2902	ygfF	putative oxidoreductase, NAD(P)-binding	2.250447
32.5	b2774	ygcW	putative deoxygluconate dehydrogenase	2.250447
32.5	b4249	yjgI	putative oxidoreductase, NAD(P)-binding	2.250447
32.5	b1539	ydfG	putative oxidoreductase, NAD(P)-binding	2.250447
37	b2292	yfbS	putative response regulator  	2.183016
38	b4340	yjiR	putative aminotransferase  	2.111733
39	b2720	hycF	hydrogenase 3, putative quinone oxidoreductase, Fe-S related	2.047914
40	b3106	yhaK	conserved hypothetical protein	1.973982
41	b2246	yfaV	putative MFS family transport protein  	1.822745
42.5	b1525	yneI	putative aldehyde dehydrogenase  	1.815038
42.5	b1444	ydcW	putative aldehyde dehydrogenase	1.815038
44	b2373	yfdU	putative oxalyl-CoA decarboxylase, FAD and thiamine PPi binding  	1.791678
45.5	b4298	yjhH	putative synthase	1.7688
45.5	b0268	yagE	CP4-6 prophage; putative synthase	1.7688
47	b1660	ydhC	putative MFS family transport protein  	1.720635
48	b0427	yajR	putative MFS family transport protein  	1.670785
49	b2077	yegB	putative MFS family transport protein  	1.66356
50	b3371	yhfN	putative aminotransferase	1.648629
51	b0210	yafE	putative methyltransferase	1.647907
52	b1674	b1674	putative oxidoreductase	1.582885
53	b0045	yaaU	putative MFS family transport protein  	1.577586
54	b1387	paaZ	putative aldehyde dehydrogenase, putative phenylacetic acid degradation protein  	1.488482
55	b1657	b1657	putative MFS family transport protein  	1.466567
56	b1828	b1828	putative MFS family transport protein  	1.451154
57	b0009	mog	putative molybdochetalase in molybdopterine biosynthesis	1.409733
58	b4356	yjiZ	putative MFS family transport protein, cryptic, joins former yjiZ and yjjL	1.395042
59	b1729	ydjN	putative transport protein  	1.381556
60	b0626	ybeM	putative NAD(P)-binding enzyme	1.340857
61	b2341	yfcX	multimodular YfcX: putative enoyl-CoA hydratase/isomerase subunit of fatty acid oxidation complex  	1.333392
62	b4156	yjeM	putative APC family, amino-acid transport protein	1.293174
63	b1593	ynfK	putative dethiobiotin synthetase	1.239952
64	b1320	ycjW	putative transcriptional repressor (GalR/LacI family)  	1.133749
65	b3515	yhiW	putative transcriptional regulator (AraC/XylS family)  	1.094495
66	b2930	yggF	putative enzyme	1.093291
67	b1328	ycjZ	putative transcriptional regulator (LysR family)  	1.076915
68	b1526	yneJ	putative transcriptional regulator (LysR family)  	1.06391
69	b1393	paaF	putative enoyl-CoA hydratase-isomerase in phenylacetic acid degradation	1.039106
70	b2455	eutE	putative aldehyde oxidoreductase in ethanolamine utilization  	1.030436
71	b2812	ygdL	putative enzyme, NAD(P)-binding  	0.996961
72	b0254	perR	CP4-6 prophage; putative transcriptional repressor for peroxide resistance (LysR family)  	0.941572
73	b1394	paaG	putative acyl-CoA hydratase in phenyl acid degradation	0.925919
74	b2921	ygfI	putative transcriptional regulator (LysR familiy)	0.925678
75	b4167	yjeF	putative N term kinase	0.916286
76	b4107	phnB	conserved hypothetical protein	0.91171
77	b0493	ybbO	putative oxidoreductase, NAD(P)-binding	0.895575
78	b0219	yafV	putative NAD(P)-binding enzyme	0.878717
79.5	b2855	ygeK	putative regulator (LuxR/UhpA family)	0.874382
79.5	b1040	csgD	putative transcriptional activator for curli fiber formation and fibronectin bingind  (LuxR/UhpA family)	0.874382
81	b1696	ydiP	putative transcriptional regulator (AraC/XylS family)  	0.8621
82	b1543	ydfJ	putative MFS family transport protein  	0.857043
83	b1589	b1589	putative oxidoreductase	0.855117
84	b1687	ydiJ	putative oxidase, FAD-binding subunit 	0.824291
85	b0936	ssuA	ABC superfamily (peri_bind)  alkanesulfonate transporter protein	0.821883
86.5	b2015	yeeY	putative transcriptional regulator  (LysR family)	0.801172
86.5	b3060	ygiP	putative transcriptional regulator (LysR family)	0.801172
88	b3508	yhiD	putative Mg(2+) transport ATPase	0.797801
89	b4308	yjhR	frameshift suppressor contains phospolipase D/nuclease	0.794911
90	b0035	caiE	putative acyl transferase, stimulates activity of carnitine racemase and carnitine dehydrogenase	0.788168
91	b2537	hcaR	multimodular HcaR: transcriptional activator of hca cluster (LysR family)  	0.744338
92	b2369	evgA	response regulator (activator)  in two-component regulatory system with EvgS, regulates multidrug resistance  (LuxR/UhpA family)	0.722423
93	b4303	sgcQ	putative nucleoside triphosphatase	0.682928
94	b3710	yidY	putative MFS family tranport protein  	0.682205
95	b3525	yhjH	conserved protein	0.678834
96	b2887	ygfT	putative oxidoreductase  	0.678111
97	b1803	yeaX	putative oxidoreductase	0.676907
98	b2996	hybA	putative oxidoreductase, Fe-S protein, intitally thought to be hydrogenase-2 small subunit  which now identified as hybO	0.67474
99	b0868	b0868	putative dehydrogenase, NAD(P)-binding  	0.66029
100	b2852	ygeH	putative invasion (regulator) protein	0.65427
101	b0426	yajQ	conserved protein	0.644396
102	b2870	ygeW	putative carbomyltransferase  	0.641988
103	b3520	yhjB	putative transcriptional regulator (LuxR/UhpA familiy)	0.633559
104	b4327	yjiE	putative transcriptional regulator (LysR family)  	0.629947
105.5	b0316	yahB	putative transcriptional regulator (LysR family)  	0.627538
105.5	b0900	ycaN	putative transcriptional regulator (LysR family)  	0.627538
107	b1134	ymfB	putative enzyme (MutT-like)	0.625612
108	b3585	yiaU	putative transcriptional regulator (LysR family)	0.612126
109	b3105	yhaJ	putative transcriptional regulator (LysR family)	0.598881
110	b2101	yegW	putative transcriptional repressor	0.595991
111	b3492	yhiN	putative oxidoreductase with FAD/NAD(P)-binding domain	0.592378
112	b2188	yejM	putative phopshatase/sulphatase	0.585876
113	b0624	crcB	high-copy crc-csp restores normal chromosome condensation in presence of camphor or mukB mutations	0.573835
115	b0681	ybfM	conserved protein	0.571667
115	b2135	yohC	putative  transport protein	0.571667
115	b2603	yfiR	conserved protein	0.571667
117	b2928	yggC	putative kinase	0.570945
118	b1753	ynjA	conserved hypothetical protein	0.548789
119.5	b2437	eutR	putative transcriptional regulator ethanolamine degradation (AraC/XylS family)  	0.547104
119.5	b3205	yhbJ	conserved hypothetical protein	0.547104
121	b1772	ydjH	putative sugar kinase	0.536748
124	b1659	ydhB	putative transcriptional regulator (LysR familiy)	0.531209
124	b0504	ybbS	putative transcriptional regulator (LysR family)  	0.531209
124	b3521	yhjC	putative transcriptional regulator (LysR family)  	0.531209
124	b3243	yhcS	putative transcriptional regulator (LysR family)  	0.531209
124	b1595	ynfL	putative transcriptional regulator (LysR family)  	0.531209
127	b2680	b2680	putative resistance protein, possible transporter	0.530487
128	b2058	wcaB	putative acyl transferase in colanic acid biosynthesis	0.523744
129	b2434	b2434	putative acyltransferase	0.523262
130	b2382	ypdC	putative transcriptional regulator (AraC/XylS familiy)  	0.52278
131.5	b2765	ptpS	putative synthase	0.516278
131.5	b4056	yjbQ	conserved hypothetical protein	0.516278
133	b3573	ysaA	putative oxidoreductase, FeS protein	0.502792
134	b1799	yeaT	putative transcriptional regulator (LysR family)  	0.489065
135.5	b1686	b1686	conserved hypothetical protein	0.488102
135.5	b1769	ydjE	putative MFS family transport protein  	0.488102
137	b0107	hofB	putative integral membrane protein involved in biogenesis of fimbriae (type IV pilin), protein transport, DNA uptake  	0.485212
141	b1339	abgR	putative transcriptional regulator for p-aminobenzoyl-glutamate utilization (LysR familiy)   	0.484489
141	b2409	yfeR	putative transcriptional regulator (LysR family)	0.484489
141	b2577	yfiE	putative transcriptional regulator (LysR family)	0.484489
141	b0208	yafC	putative transcriptional regulator (LysR family)  	0.484489
141	b0768	ybhD	putative transcriptional regulator (LysR family)  	0.484489
141	b1422	ydcI	putative transcriptional regulator (LysR familiy)  	0.484489
141	b2157	yeiE	putative transcriptional regulator (LysR familiy)	0.484489
145	b2474	ypfI	putative acyl-CoA N-acyltransferase	0.478951
146	b3439	yhhW	conserved hypothetical protein	0.464742
147	b2844	yqeF	putative acetyl-CoA acetyltransferase with thiolase domain	0.455591
148	b1678	ynhG	putative ATP synthase subunit, second module / putative enzyme	0.451015
149	b1397	paaJ	putative beta-ketoadipyl CoA thiolase, putative phenylacetic acid degradation protein	0.441141
150	b1498	b1498	putative sulfatase  	0.440178
151	b4269	yjgB	putative alcohol dehydrogenase, NAD(P)-binding , Nterm. chaperone-like  	0.439937
152	b2304	yfcH	putative cell division inhibitor, NAD(P)-binding	0.438011
153	b0447	ybaO	putative transcriptional regulator (AsnC familiy)	0.411279
154	b0221	fadF	putative medium-/long-chain acyl-CoA dehydrogenase  	0.410075
155	b3662	yicM	putative MFS family tranport protein  	0.407185
156	b1013	ycdC	putative transcriptional repressor (TetR/AcrR family)	0.406704
157	b4116	adiY	transcriptional activator of the arginine decarboxylase system (AraC/XylS family)  	0.40285
158	b3078	ygjI	putative APC family transport protein	0.397311
159	b4243	yjgF	conserved protein	0.393699
160	b1499	ydeO	putative transcriptional regulator (AraC/XylS family)  	0.391532
161	b3754	yieO	putative MFS family tranport protein  	0.38816
164	b0042	fixB	putative electron transfer flavoprotein,  NAD/FAD-binding domain, carnitine metabolism	0.381176
164	b1697	ydiQ	putative electron transfer flavoprotein	0.381176
164	b0041	fixA	putative flavoprotein reductase, carnitine metabolism	0.381176
164	b1698	ydiR	putative electron transfer flavoprotein,  NAD/FAD-binding domain	0.381176
164	b2769	ygcQ	putative electron transfer flavoprotein,  NAD/FAD-binding domain	0.381176
167	b0752	ybgR	putative CDF family transport protein  	0.377082
168	b3604	lldR	putative transcriptional repressor for  L-lactate utilization (GntR family)	0.375878
169	b2351	yfdH	CPS-53 prophage; putative bactoprenol glucosyl transferase	0.37347
170	b0155	yadQ	putative ClC family, chlorine transport protein  	0.371302
171	b3374	yhfQ	putative sugar kinase	0.370339
172	b1162	ycgE	putative transcriptional repressor (MerR family)  	0.36769
173	b2431	b2431	conserved protein	0.366968
174	b2951	yggS	putative enzyme with PLP-binding domain	0.366486
175	b0597	ybdB	conserved hypothetical protein	0.366245
176	b2468	aegA	putative oxidoreductase  	0.3648
178	b2528	iscA	putative regulator believed to be involved in Fe-S protein formation or repair	0.363596
178	b1684	sufA	conserved hypothetical protein	0.363596
178	b0156	yadR	conserved hypothetical protein	0.363596
180	b2708	gutQ	putative polysialic acid capsule expression protein  	0.355649
181	b0227	yafL	putative lipoprotein  	0.353722
182	b1392	paaE	putative phenylacetic acid degradation protein,  putative NAD/FAD oxidoreductase  	0.352759
183	b0320	yahF	putative acyl-CoA synthetase  	0.347702
184	b2886	ygfS	putative oxidoreductase, Fe-S protein	0.346739
185	b0603	ybdO	putative transcriptional regulator (LysR familiy)  	0.334457
186	b1695	ydiO	putative acyl-CoA dehydrogenase,  	0.333012
187.5	b3375	yhfR	putative transcriptional repressor (GntR family)	0.332289
187.5	b4102	phnF	putative transcriptional repressor for phosphonate uptake and biodegradation  (GntR family)	0.332289
189	b2681	b2681	putative integral membrane protein	0.329158
190	b0800	ybiB	putative transferase/phosphorylase	0.326509
191	b1699	ydiS	putative electron transfer flavoprotein,  NAD/FAD-binding domain	0.318562
192	b1690	ydiM	putative MFS family transport protein  	0.318321
193	b2777	ygcF	putative coenzyme PQQ synthesis protein, nitrogenase iron-molybdenum domain	0.310856
194.5	b1588	b1588	putative reductase  	0.30628
194.5	b1587	b1587	putative reductase  	0.30628
196	b2627	yfjK	CP4-57 prophage;  	0.290386
198.5	b2176	rtn	putative membrane protein involved in resistance to lambda and N4 phages  	0.289663
198.5	b3529	yhjK	conserved protein  	0.289663
198.5	b0457	ylaB	conserved protein  	0.289663
198.5	b1163	b1163	conserved protein  	0.289663
