# Supplementary material for: Predicting genes for orphan metabolic activities using phylogenetic profiles
Source: Genome Biol. 2006 Feb 15;7(2):R17. doi: 10.1186/gb-2006-7-2-r17 (PMC1431735; doi:10.1186/gb-2006-7-2-r17)
Supplement: Additional File 9 — Dataset of sample predictions for E. coli and S. cerevisiae orphan activities. [file gb-2006-7-2-r17-S9.zip › Sample_Predictions/not_identified/EC_1.2.1.24]

Orphan Activity: 1.2.1.24
Status: NOT identified.
Name: Asuccinate-semialdehyde dehydrogenase (NAD)
Reaction: [c]h2o + nad + sucsal --> (2) h + nadh + succ
Comments: 
E.coli seems to possess two different succinate semialdehyde dehydrogenase[1]. One is NAD+/NADP+ dependent (encoded by the b2661/gabD gene. The other one seems to be specific for NAD+ only. Several genes (b1444/ydcW, b1525/yneI and b1387/paaZ) are particularly intriguing. Besides scoring very well on the phylogenetic profiles, other evidences indicate that one of these genes may indeed be the responsible gene for this orphan acitivity. 

b1444/ydcW is also recorded in the Reed's iJR904 model [2] as one of the top candidate for 1.2.1.24. Since Reed uses solely sequence homology information, their prediction is a piece of separate evidence. This gene, however, has only 34% sequence identity to the other known semialdehyde dehydrogenase gabD. The article by Gruez et al., however, indicates that ydcW uses NAD as cofactor[3], which we consider as another strong piece of evidence.

b1525/yneI has the following additional evidence: it is also predicted by Reed's model as one of the likely candidate for this acivitiy. Its adjacent gene on the chromosome - yneH(or glsA2 or b3512) encodes glutaminase 2 (EC 3.5.1.2), which involves in the same glutamate metabolism pathway as 1.2.1.24/1.2.1.16.

Also b1387/paaZ is on the list of Reed's candidates for this orphan activity. However, other evidences, such as adjacent genes on the chromosome, tynA and feaB are directly adjacent to each other in the phenylacetic acid metabolism. This indicates that paaZ may also be involved in same pathway and the initial annotation of phenylacetic acid degradation may be correct. 

Reference:
1.Donnelly MI, Cooper R. ATwo Succinic Semialdehyde Dehydrogenases are induced when Escherichia coli K-12 is grown on gamma-Aminobutyrate. J Bacteriol 1981 Mar;145(3):1425-7 
2. Reed JL, Vo TD, Schilling CH, Palsson BO: An expanded genome-scale model of Escherichia coli K-12 (iJR904 GSM/GPR). Genome Biol 2003, 4(9):R54.
3. Gruez A, Roig-Zamboni V, Grisel S, Salomoni A, Valencia C, Campanacci V, Tegoni M, Cambillau C (2004). Crystal structure and kinetics identify Escherichia coli YdcW gene product as a medium-chain aldehyde dehydrogenase. J Mol Biol 343(1);29-41. PMID: 15381418


Rank	Candidate	Gene Name	Description	Z Score
1.5	b1525	yneI	putative aldehyde dehydrogenase  	19.999888
1.5	b1444	ydcW	putative aldehyde dehydrogenase	19.999888
3	b1387	paaZ	putative aldehyde dehydrogenase, putative phenylacetic acid degradation protein  	15.395933
4	b2455	eutE	putative aldehyde oxidoreductase in ethanolamine utilization  	11.482315
6	b2147	yeiA	putative dihydropyrimidine dehydrogenase,FMN-linked  	9.371085
6	b2290	yfbQ	putative PLP-dependent aminotransferase	9.371085
6	b2379	yfdZ	putative PLP-dependent aminotransferase	9.371085
8	b1800	ttuC	putative tartrate dehydrogenase	7.844528
9	b0771	ybhJ	putative hydratase  	5.34943
10	b0600	ybdL	putative PLP-dependent aminotransferase  	5.231908
11	b4279	yjhB	putative MFS family transport protein  	4.662887
12	b0927	ycbL	putative enzyme	4.407069
13	b2113	mrp	putative ATP-binding protein	4.299412
14	b1439	ydcR	multimodular YdcR; putative transcriptional regulator (GntR family)  	4.218597
15	b4340	yjiR	putative aminotransferase  	4.152295
16	b1400	paaY	putative acyl transferase, iron binding	4.065505
17	b0835	yliG	conserved protein  	3.993133
18	b4337	yjiO	putative MFS family transport protein	3.829607
19	b1596	ynfM	putative MFS family transport protein  	3.754009
23.5	b2426	ucpA	putative oxidoreductase, NAD(P)-binding	3.413678
23.5	b1271	yciK	putative oxoacyl-(acyl carrier protein) reductase	3.413678
23.5	b3003	yghA	putative oxidoreductase, NAD(P)-binding	3.413678
23.5	b2137	yohF	putative oxidoreductase	3.413678
23.5	b2902	ygfF	putative oxidoreductase, NAD(P)-binding	3.413678
23.5	b2774	ygcW	putative deoxygluconate dehydrogenase	3.413678
23.5	b4249	yjgI	putative oxidoreductase, NAD(P)-binding	3.413678
23.5	b1539	ydfG	putative oxidoreductase, NAD(P)-binding	3.413678
28	b3279	yrdA	putative acyl transferase, ferripyochelin binding	3.342918
29.5	b0269	yagF	CP4-6 prophage; putative dehydratase	3.237632
29.5	b4297	yjhG	putative dehydratase	3.237632
31	b1660	ydhC	putative MFS family transport protein  	3.230992
32	b0661	miaB	involved in methylthiolation of isopentenylated A37 derivatives in tRNA  	3.179866
33	b0427	yajR	putative MFS family transport protein  	3.105881
34	b1828	b1828	putative MFS family transport protein  	3.04546
35	b1180	b1180	putative isomerase	2.898344
36	b0045	yaaU	putative MFS family transport protein  	2.774941
37	b2292	yfbS	putative response regulator  	2.767542
38	b2077	yegB	putative MFS family transport protein  	2.761566
39	b2720	hycF	hydrogenase 3, putative quinone oxidoreductase, Fe-S related	2.738328
40	b2373	yfdU	putative oxalyl-CoA decarboxylase, FAD and thiamine PPi binding  	2.715563
41	b1657	b1657	putative MFS family transport protein  	2.586469
42.5	b4298	yjhH	putative synthase	2.484976
42.5	b0268	yagE	CP4-6 prophage; putative synthase	2.484976
44	b2812	ygdL	putative enzyme, NAD(P)-binding  	2.380923
45	b0626	ybeM	putative NAD(P)-binding enzyme	2.372007
46	b0210	yafE	putative methyltransferase	2.129184
47	b3710	yidY	putative MFS family tranport protein  	2.081568
48	b1674	b1674	putative oxidoreductase	2.03234
49	b4269	yjgB	putative alcohol dehydrogenase, NAD(P)-binding , Nterm. chaperone-like  	2.008721
50	b3371	yhfN	putative aminotransferase	1.984913
51	b4167	yjeF	putative N term kinase	1.957311
52	b1687	ydiJ	putative oxidase, FAD-binding subunit 	1.907134
53	b2870	ygeW	putative carbomyltransferase  	1.845196
54	b1593	ynfK	putative dethiobiotin synthetase	1.843298
55	b0009	mog	putative molybdochetalase in molybdopterine biosynthesis	1.799097
56	b1134	ymfB	putative enzyme (MutT-like)	1.767132
57	b2016	yeeZ	putative enzyme	1.756319
58	b4356	yjiZ	putative MFS family transport protein, cryptic, joins former yjiZ and yjjL	1.701114
60	b1774	ydjJ	putative dehydrogenase, NAD(P) binding	1.691439
60	b1580	rspB	putative dehydrogenase, NAD(P) binding, starvation sensing protein	1.691439
60	b4358	yjjN	putative dehydrogenase, NAD(P) binding	1.691439
62	b1394	paaG	putative acyl-CoA hydratase in phenyl acid degradation	1.559594
63	b0493	ybbO	putative oxidoreductase, NAD(P)-binding	1.491775
64	b0608	ybdR	putative dehydrogenase, NAD(P) binding  	1.39493
65	b0219	yafV	putative NAD(P)-binding enzyme	1.3918
66	b4243	yjgF	conserved protein	1.389524
67	b1769	ydjE	putative MFS family transport protein  	1.386963
68	b2351	yfdH	CPS-53 prophage; putative bactoprenol glucosyl transferase	1.289834
69	b1393	paaF	putative enoyl-CoA hydratase-isomerase in phenylacetic acid degradation	1.270768
71	b0325	yahK	putative dehydrogenase, NAD(P) binding	1.253505
71	b1776	ydjL	putative dehydrogenase, NAD(P) binding	1.253505
71	b2545	yphC	putative dehydrogenase, NAD(P) binding	1.253505
74	b3466	yhhL	unknown CDS	1.223816
74	b1848	yebG	DNA damage-inducible gene in SOS regulon, dependent on cyclic AMP and H-NS	1.223816
74	b1777	yeaC	conserved hypothetical protein	1.223816
76	b0035	caiE	putative acyl transferase, stimulates activity of carnitine racemase and carnitine dehydrogenase	1.188721
77	b1589	b1589	putative oxidoreductase	1.1762
78	b3882	yihU	putative oxidoreductase  	1.050331
79	b1729	ydjN	putative transport protein  	1.022823
80	b3754	yieO	putative MFS family tranport protein  	1.004517
81	b2887	ygfT	putative oxidoreductase  	1.000343
82	b2951	yggS	putative enzyme with PLP-binding domain	0.975018
83	b0260	mmuP	CP4-6 prophage; putative APC family, S-methylmethionine transporter	0.963256
84	b0868	b0868	putative dehydrogenase, NAD(P)-binding  	0.94808
85	b2996	hybA	putative oxidoreductase, Fe-S protein, intitally thought to be hydrogenase-2 small subunit  which now identified as hybO	0.920098
86	b3662	yicM	putative MFS family tranport protein  	0.91251
87	b2058	wcaB	putative acyl transferase in colanic acid biosynthesis	0.910803
88	b1543	ydfJ	putative MFS family transport protein  	0.891358
89	b2708	gutQ	putative polysialic acid capsule expression protein  	0.875043
90	b0107	hofB	putative integral membrane protein involved in biogenesis of fimbriae (type IV pilin), protein transport, DNA uptake  	0.87087
91	b0624	crcB	high-copy crc-csp restores normal chromosome condensation in presence of camphor or mukB mutations	0.867645
94	b0042	fixB	putative electron transfer flavoprotein,  NAD/FAD-binding domain, carnitine metabolism	0.86755
94	b1697	ydiQ	putative electron transfer flavoprotein	0.86755
94	b0041	fixA	putative flavoprotein reductase, carnitine metabolism	0.86755
94	b1698	ydiR	putative electron transfer flavoprotein,  NAD/FAD-binding domain	0.86755
94	b2769	ygcQ	putative electron transfer flavoprotein,  NAD/FAD-binding domain	0.86755
97	b1695	ydiO	putative acyl-CoA dehydrogenase,  	0.863851
98	b2434	b2434	putative acyltransferase	0.843362
99	b2304	yfcH	putative cell division inhibitor, NAD(P)-binding	0.839568
100	b2341	yfcX	multimodular YfcX: putative enoyl-CoA hydratase/isomerase subunit of fatty acid oxidation complex  	0.800299
101	b2873	hyuA	phenylhydantoinase	0.79992
102	b1296	ycjJ	putative APC family transport protein	0.755813
103	b0221	fadF	putative medium-/long-chain acyl-CoA dehydrogenase  	0.754296
104	b2736	ygbJ	putative dehydrogenase, NAD(P)-binding	0.74187
105.5	b1588	b1588	putative reductase  	0.735705
105.5	b1587	b1587	putative reductase  	0.735705
107	b1772	ydjH	putative sugar kinase	0.734377
108	b1328	ycjZ	putative transcriptional regulator (LysR family)  	0.713889
109	b1065	yceL	putative MFS superfamily transport protein	0.711422
110	b3573	ysaA	putative oxidoreductase, FeS protein	0.709905
111	b2872	ygeY	putative deacetylase  	0.708482
112	b1406	ydbC	putative oxidoreductase, aldo/keto reductase family, NAD(P)-linked  	0.698522
113	b1108	ycfP	putative hydrolase  	0.68695
114	b1653	lhr	putative ATP-dependent helicase, superfamily II  	0.679647
116	b0681	ybfM	conserved protein	0.641137
116	b2135	yohC	putative  transport protein	0.641137
116	b2603	yfiR	conserved protein	0.641137
118	b1775	ydjK	putative MFS family transport protein  	0.618846
119	b3031	yqiA	putative hydrolase  	0.61657
120	b2468	aegA	putative oxidoreductase  	0.614673
121	b1690	ydiM	putative MFS family transport protein  	0.613345
122	b2521	sseA	putative sulfurtransferase	0.610784
123	b1752	ydjZ	putative YdjX-Z family transport protein	0.605851
124	b4187	aidB	putative acyl-CoA dehydrogenase; adaptive response (transcription activated by Ada)  	0.575688
125	b1267	yciO	conserved protein	0.575593
126	b1634	ydgR	putative POT family, peptide transport protein  	0.570661
127.5	b0404	yajB	conserved hypothetical protein	0.570566
127.5	b0391	yaiE	conserved protein	0.570566
129	b3539	yhjV	putative HAAAP family transport protein	0.559279
130	b0320	yahF	putative acyl-CoA synthetase  	0.558046
131	b3033	yqiB	unknown CDS	0.557856
132	b0898	ycaD	putative MFS family transport protein  	0.55501
133	b1701	ydiD	putative CoA-dependent ligase  	0.530918
134	b1607	ydgC	putative membrane protein	0.52627
135	b1106	ycfN	unknown CDS	0.520105
136	b0254	perR	CP4-6 prophage; putative transcriptional repressor for peroxide resistance (LysR family)  	0.505687
137	b1757	ynjE	putative  thiosulfate sulfur transferase	0.501229
138	b2886	ygfS	putative oxidoreductase, Fe-S protein	0.485673
139	b3468	yhhN	unknown CDS	0.470592
140	b0800	ybiB	putative transferase/phosphorylase	0.470307
141	b3157	yhbT	conserved hypothetical protein	0.46547
142	b1010	ycdK	conserved protein	0.463383
143	b0770	ybhI	putative DASS family transport protein  	0.453803
144	b0752	ybgR	putative CDF family transport protein  	0.428667
147	b2834	tas	putative reductase, NAD(P)-linked	0.425916
147	b0419	yajO	putative oxidoreductase, NAD(P)-linked	0.425916
147	b3001	yghZ	putative oxidoreductase	0.425916
147	b1771	ydjG	putative oxidoreductase  	0.425916
147	b1781	b1781	putative oxidoreductase, NAD(P)-linked  	0.425916
150	b1449	yncB	putative dehydrogenase, NAD(P) binding  	0.418707
151	b3106	yhaK	conserved hypothetical protein	0.414439
152	b2014	yeeF	putative APC family, amino acid transport protein  	0.408558
153	b2777	ygcF	putative coenzyme PQQ synthesis protein, nitrogenase iron-molybdenum domain	0.402487
154	b0486	ybaT	putative APC family, amino-acid transport protein  	0.397745
155	b0518	fdrA	putative acyl-CoA synthetase, membrane protein   	0.397555
156	b0869	ybjT	conserved protein, ATP-binding	0.396891
159	b1831	proQ	putative structural element which influences activation of ProP	0.392718
159	b3199	yrbK	conserved hypothetical protein	0.392718
159	b2792	yqcC	conserved hypothetical protein	0.392718
159	b1179	ycgL	conserved hypothetical protein	0.392718
159	b3354	yheU	conserved hypothetical protein	0.392718
162	b2906	visC	putative monooxygenase, FAD/NAD(P)-binding	0.38826
163	b3615	yibD	putative glycosyltransferase  	0.382758
164	b4327	yjiE	putative transcriptional regulator (LysR family)  	0.380292
165	b3795	yifK	putative APC family, amino-acid transport protein, permease protein ?	0.376972
166	b4212	ytfH	putative transcriptional reguator	0.375834
167	b2924	yggB	putative membrane protein,  involved in stability of MscS mechanosensitive channel,  	0.370238
168	b2537	hcaR	multimodular HcaR: transcriptional activator of hca cluster (LysR family)  	0.367107
169.5	b1435	ydcP	putative collagenase  	0.363598
169.5	b2081	yegQ	putative protease  	0.363598
171	b2954	yggV	conserved hypothetical protein	0.35601
172	b2327	yfcA	conserved hypothetical protein	0.351172
173	b1647	ydhF	putative oxidoreductase	0.350224
174	b1808	yoaA	putative ATP-dependent helicase, SOS repair	0.349655
175	b4333	yjiK	putative outer membrane protein	0.34937
176	b2765	ptpS	putative synthase	0.347758
177	b0478	ybaL	putative CPA2  family transport protein  	0.346999
178	b3232	yhcM	putative ATPase	0.34586
179.5	b3810	yigA	conserved hypothetical protein	0.345102
179.5	b3834	yigP	conserved protein	0.345102
181	b3577	yiaM	putative transporter	0.334573
182	b2427	yfeT	conserved protein  	0.332581
183	b0306	ykgE	putative oxidoreductase	0.331063
184	b1648	ydhL	unknown CDS	0.328502
185	b1013	ycdC	putative transcriptional repressor (TetR/AcrR family)	0.323096
186	b2770	ygcR	putative electron transfer flavoprotein	0.321388
187	b3830	ysgA	putative dienelactone hydrolase	0.321199
188.5	b3370	yhfM	putative APC family, methionine transport protein	0.318069
188.5	b4115	yjdE	putative APC family, putrescine/ornithine transport protein, cryptic	0.318069
190	b0447	ybaO	putative transcriptional regulator (AsnC familiy)	0.312567
191	b2921	ygfI	putative transcriptional regulator (LysR familiy)	0.311998
192	b3550	yiaC	putative acetyltransferase	0.309722
193	b1835	yebU	putative methyltransferase  	0.307445
194.5	b2855	ygeK	putative regulator (LuxR/UhpA family)	0.304884
194.5	b1040	csgD	putative transcriptional activator for curli fiber formation and fibronectin bingind  (LuxR/UhpA family)	0.304884
196	b3604	lldR	putative transcriptional repressor for  L-lactate utilization (GntR family)	0.299667
197	b3374	yhfQ	putative sugar kinase	0.295778
198	b2044	wcaL	putative glycosyl transferase in colanic acid gene cluster  	0.29483
199	b1162	ycgE	putative transcriptional repressor (MerR family)  	0.29445
200	b1009	b1009	putative hydrolase	0.290277
