# Supplementary material for: Predicting genes for orphan metabolic activities using phylogenetic profiles
Source: Genome Biol. 2006 Feb 15;7(2):R17. doi: 10.1186/gb-2006-7-2-r17 (PMC1431735; doi:10.1186/gb-2006-7-2-r17)
Supplement: Additional File 9 — Dataset of sample predictions for E. coli and S. cerevisiae orphan activities. [file gb-2006-7-2-r17-S9.zip › Sample_Predictions/README]

Predicted List of Candidates File Format
Author: Lifeng Chen (lifeng.chen@dbmi.columbia.edu),
Dennis Vitkup (dennis.vitkup@dbmi.columbia.edu)

Each file contains entries for top 200 genes for the specified orphan activity. The first several lines of the file give the basic information about the orphan activity. For example: 

Orphan Activity: 5.3.1.13
Status: Recently identified as b3197/yrbH/kdsD.
Name: arabinose-5-phosphate isomerase
Reaction: [c]ru5p-D <==> ara5p
Comments: b3197/yrbH/kdsD is ranked as the No.1 candidate for this orphan activity. 
Reference:
Meredith TC, Woodard RW (2003). Escherichia coli YrbH is a D-Arabinose 5-phosphate isomeraseo. J Biol Chem NIL. PMID: 12805358.

These entries are usually self-explanatory and include necessary references. Note in this case, the recently identified gene b3197 is ranked as the top candidate for the reaction. Following the basic information, are a list of candidates for the orphan activity. Each line contains (tab-delimited) the rank of each candidate gene, their b-number, gene name and a brief description. Finally a Z score is attached to indicate the signifiance of the prediction. The Z score is calculated based on the functional scores based on equation (2) in the paper and was calculated as the distance in standard deviations of a candidate gene score from the mean score for that gap: Z(x) = [F(x)- avg(F(x))]/SD. Our analysis shows that the score distribution is approximately normal and the Z score can be directly used to represent the significance of a candidate selection (data not shown). Readers can use a standard Z-table for the significance of the selection. For example:

Rank	Candidate	Gene Name	Description	Z score
1	b3208	mtgA	peptidoglycan transglycosylase, biosynthetic	10.838166

The above entry means that the candidate is ranked No. 1 for the proposed orphan activity and the P value of such selection is close to 0.
