# Supplementary material for: Predicting genes for orphan metabolic activities using phylogenetic profiles
Source: Genome Biol. 2006 Feb 15;7(2):R17. doi: 10.1186/gb-2006-7-2-r17 (PMC1431735; doi:10.1186/gb-2006-7-2-r17)
Supplement: Additional File 9 — Dataset of sample predictions for E. coli and S. cerevisiae orphan activities. [file gb-2006-7-2-r17-S9.zip › Sample_Predictions/recently_identified/EC_2.7.1.24]

Orphan Activity: 2.7.1.24
Status: Recently identified as b0103/coaE.
Name: dephospho-CoA kinase
Reaction: [c]atp + dpcoa --> adp + coa + h
Comments: b0103/coaE was ranked as the No.67 candidate for this orphan activity. 
Reference: 
J Bacteriol. 2001 May;183(9):2774-8., Identification of yacE (coaE) as the structural gene for dephosphocoenzyme A kinase in Escherichia coli K-12. 


Rank	Candidate	Gene Name	Description	Z Score
1	b3208	mtgA	peptidoglycan transglycosylase, biosynthetic	10.838166
2	b2865	b2865	putative outer membrane antigenic lipoprotein	10.834693
3	b3170	yhbC	conserved hypothetical protein	9.559198
4	b2946	yggJ	conserved hypothetical protein	8.618929
5	b0659	ybeY	conserved hypothetical protein	8.458068
6	b3474	yhhT	putative PerM family permease  	8.048038
7	b1856	yebA	conserved protein  	7.44522
8	b2517	yfgB	putative pyruvate formate lyase activating enzyme  	7.031688
9	b1097	yceG	conserved hypothetical protein	6.778601
10	b1162	ycgE	putative transcriptional repressor (MerR family)  	6.777823
11	b2537	hcaR	multimodular HcaR: transcriptional activator of hca cluster (LysR family)  	5.497521
12	b0619	dpiB	sensory histidine kinase in two-component regulatory system with DpiA, regulation of citrate fermentation and plasmid inheritance genes  	5.232429
13	b4168	yjeE	putative enzyme	5.162044
14.5	b2855	ygeK	putative regulator (LuxR/UhpA family)	4.69405
14.5	b1040	csgD	putative transcriptional activator for curli fiber formation and fibronectin bingind  (LuxR/UhpA family)	4.69405
16	b2127	yehV	putative transcriptional repressor (MerR family)	4.032461
17	b4327	yjiE	putative transcriptional regulator (LysR family)  	4.023735
18	b0472	recR	putative recombination protein, gap repair	3.949488
19	b3465	yhhF	putative methyltransferase	3.925729
20	b0176	yaeL	putative protease	3.916393
24	b1339	abgR	putative transcriptional regulator for p-aminobenzoyl-glutamate utilization (LysR familiy)   	3.492497
24	b2409	yfeR	putative transcriptional regulator (LysR family)	3.492497
24	b2577	yfiE	putative transcriptional regulator (LysR family)	3.492497
24	b0208	yafC	putative transcriptional regulator (LysR family)  	3.492497
24	b0768	ybhD	putative transcriptional regulator (LysR family)  	3.492497
24	b1422	ydcI	putative transcriptional regulator (LysR familiy)  	3.492497
24	b2157	yeiE	putative transcriptional regulator (LysR familiy)	3.492497
28	b3569	xylR	transcriptional reguator of xylose utilization (AraC/XylS family)  	3.416415
30	b2002	yeeS	CP4-44 prophage;  putative DNA repair protein of RadC family	3.413636
30	b0247	ykfG	CP4-6 prophage; putative DNA repair protein	3.413636
30	b2644	yfjY	CP4-57 prophage; putative DNA repair protein	3.413636
32	b3520	yhjB	putative transcriptional regulator (LuxR/UhpA familiy)	3.403494
33	b3105	yhaJ	putative transcriptional regulator (LysR family)	3.399381
34	b0442	ybaV	conserved hypothetical protein	3.378846
35	b2369	evgA	response regulator (activator)  in two-component regulatory system with EvgS, regulates multidrug resistance  (LuxR/UhpA family)	3.37265
36	b2951	yggS	putative enzyme with PLP-binding domain	3.19884
37	b4049	yjbN	conserved protein	3.057736
38	b1269	yciL	putative pseudouridine synthase	3.012581
39	b0296	ykgM	putative ribosomal protein	2.924996
40.5	b3375	yhfR	putative transcriptional repressor (GntR family)	2.889122
40.5	b4102	phnF	putative transcriptional repressor for phosphonate uptake and biodegradation  (GntR family)	2.889122
44	b1659	ydhB	putative transcriptional regulator (LysR familiy)	2.870949
44	b0504	ybbS	putative transcriptional regulator (LysR family)  	2.870949
44	b3521	yhjC	putative transcriptional regulator (LysR family)  	2.870949
44	b3243	yhcS	putative transcriptional regulator (LysR family)  	2.870949
44	b1595	ynfL	putative transcriptional regulator (LysR family)  	2.870949
47	b3203	yhbH	putative sigma N (sigma 54) modulation protein	2.824767
48	b3268	yhdW	putative ABC superfamily (peri_bind)  transport protein  	2.82196
49	b3604	lldR	putative transcriptional repressor for  L-lactate utilization (GntR family)	2.821571
50	b2076	yegO	putative resistance protein (efflux transporter) , outer membrane  	2.82071
51	b2921	ygfI	putative transcriptional regulator (LysR familiy)	2.809511
52	b1807	yeaZ	putative glycoprotein endopeptidase	2.488679
53	b3010	yqhC	putative transcriptional regulator (AraC/XylS family)  	2.444302
54.5	b0316	yahB	putative transcriptional regulator (LysR family)  	2.350464
54.5	b0900	ycaN	putative transcriptional regulator (LysR family)  	2.350464
56	b3585	yiaU	putative transcriptional regulator (LysR family)	2.350131
57	b2493	perM	putative PerM family permease  	2.347908
58	b3755	yieP	putative transcriptional regulator	2.346574
59	b1540	ydfH	putative transcriptional repressor (GntR family)	2.346519
60	b3264	envR	transcriptional repressor for multiple drug effluz pump (TetR/AcrR family)	2.344601
61	b3241	yhcQ	putative membrane located multidrug resistance protein	2.344212
62	b4178	yjeB	conserved protein	2.341767
63	b1526	yneJ	putative transcriptional regulator (LysR family)  	2.336293
64.5	b2175	spr	suppresses thermosensitivity of prc mutants at low osmolality (lipoprotein)	2.333514
64.5	b1655	ydhO	putative lipoprotein  	2.333514
66	b1135	ymfC	putative ribosomal large subunit pseudouridine synthase	2.290027
67	b0103	coaE	conserved hypothetical protein	2.219114
68	b1409	ynbB	putative phosphatidate cytidiltransferase  	2.215168
69	b2171	yeiP	putative elongation factor	2.209471
70	b1601	b1601	putative integral membrane transport protein  	2.173765
71	b3647	yicF	putative DNA ligase	2.100184
72	b0067	sfuB	ABC superfamily (membrane), thiamine transport system  	2.0991
73	b4022	yjbC	putative pseudouridine synthase	2.093154
74	b3026	ygiY	putative sensory histidine kinase in regulatory system  	2.085401
75	b0305	ykgD	putative transcriptional regulator (AraC/XylS family)  	2.051973
76	b0300	ykgA	putative transcriptional regulator (AraC/XylS family)  	2.051945
77	b2382	ypdC	putative transcriptional regulator (AraC/XylS familiy)  	2.049833
78	b3205	yhbJ	conserved hypothetical protein	2.042942
79	b1785	yeaI	conserved protein  	1.941129
80	b2074	yegM	putative membrane protein  	1.941101
81	b3684	yidP	putative transcriptional repressor (GntR family)	1.941073
82	b2101	yegW	putative transcriptional repressor	1.940184
83	b1111	ycfQ	putative regulator (TetR/AcrR family)	1.929264
84	b1013	ycdC	putative transcriptional repressor (TetR/AcrR family)	1.929208
85	b0227	yafL	putative lipoprotein  	1.92793
86.5	b2015	yeeY	putative transcriptional regulator  (LysR family)	1.906645
86.5	b3060	ygiP	putative transcriptional regulator (LysR family)	1.906645
88	b3954	yijO	putative transcriptional regulator (AraC/XylS family)  	1.715635
89	b3872	yihL	putative transcriptional repressor (GntR family)	1.714968
90	b2128	yehW	putative ABC superfamily (membrane) transport protein (possibly glycine betaine choline transport for osmoprotection)	1.69346
91	b2317	dedA	putative integral membrane protein	1.679122
92	b2130	yehY	putative ABC superfamily (membrane) transport protein (possibly glycine betaine choline transport for osmoprotection)  	1.592731
96.5	b1285	gem	conserved protein  	1.591981
96.5	b1522	b1522	putative transport protein  	1.591981
96.5	b1535	ydeH	conserved protein  	1.591981
96.5	b0385	yaiC	conserved protein  	1.591981
96.5	b2604	yfiN	conserved protein  	1.591981
96.5	b1794	yeaP	conserved protein  	1.591981
96.5	b1490	b1490	conserved protein  	1.591981
96.5	b1956	b1956	conserved protein  	1.591981
101	b1644	ydhJ	putative multidrug resistance protein	1.588619
102	b3059	ygiH	conserved hypothetical protein	1.585701
103	b4082	yjcR	putative multidrug resistance efflux pump protein, membrane protein	1.581616
104	b2949	yqgF	conserved hypothetical protein	1.574947
105	b2632	yfjP	CP4-57 prophage; putative GTP-binding factor	1.554746
106	b2058	wcaB	putative acyl transferase in colanic acid biosynthesis	1.549383
107	b0636	ybeA	conserved hypothetical protein	1.5493
108	b0082	mraW	S-adenosyl-dependent methyl transferase	1.543047
109	b1799	yeaT	putative transcriptional regulator (LysR family)  	1.535267
110	b4161	yjeQ	putative enzyme	1.44996
111	b0535	fimZ	fimbiral protein Z, putative transcriptional regulator of fimbrial expression (LuxR/UhpA family)  	1.438928
112	b1741	ydjQ	putative enzyme  	1.437844
113	b1320	ycjW	putative transcriptional repressor (GalR/LacI family)  	1.421922
114	b3641	ttk	putative transcriptional regulator for dUTPase subunit (TetR/AcrR family)	1.41706
115	b2700	ygaD	conserved protein	1.303104
116	b3611	yibN	putative phosphatase	1.302631
117	b1696	ydiP	putative transcriptional regulator (AraC/XylS family)  	1.293211
118	b0076	leuO	putative transcriptional regulator of leucine biosynthesis (LysR family)  	1.287793
119	b3848	yigZ	putative elongation factor	1.244361
120	b3158	yhbU	putative protease	1.241138
121	b3515	yhiW	putative transcriptional regulator (AraC/XylS family)  	1.170225
122	b3963	yijC	putative regulator (TetR/AcrR family)	1.169808
123	b1284	yciT	putative transcriptional regulator (DeoR family)  	1.164945
124	b2496	yfgE	putative chromosomal replication initiator, DnaA-type	1.10862
125	b1908	yecA	putative protein translocase subunit	1.085279
126	b3252	yhdA	conserved protein  	1.036151
127	b0637	ybeB	conserved hypothetical protein	1.019812
128	b1442	ydcU	putative ABC superfamily (membrane) sperimidine/putrescine transport protein  	1.019145
129.5	b1983	yeeN	conserved protein	1.005473
129.5	b1864	yebC	conserved protein	1.005473
131	b2581	yfiF	putative  tRNA/rRNA methyltransferase  	1.002667
132	b0394	yajF	putative sugar kinase/putative transcriptional regulator (NagC/XylR (ROK) familiy)	0.999193
133	b2319	usg	putative aspartate-semialdehyde dehydrogenase, NAD(P)-binding  	0.99044
134	b1537	ydeJ	conserved protein	0.985578
135	b0834	yliF	conserved protein  	0.968655
136	b1786	yeaJ	conserved protein  	0.96746
137	b1025	ycdT	putative transmembrane protein  	0.967377
138	b3516	yhiX	putative transcriptional regulator  (AraC/XylS family)	0.953344
139	b2471	yffB	conserved thioredoxin-like protein	0.948009
140	b3095	yqjA	putative integral membrane protein	0.945897
142.5	b4191	yjfQ	putative transcriptional repressor (DeoR family)  	0.943174
142.5	b4300	sgcR	putative transcriptional repressor of sugar-specific permease of the phosphotransferase system and pentose catabolic enzymes (DeoR family)	0.943174
142.5	b3131	agaR	transcriptional repressor of N-acetyl galactosamine metabolism (DeoR family)	0.943174
142.5	b1770	ydjF	putative transcriptional regulator (DeoR family)  	0.943174
145	b3664	yicO	conserved protein  	0.925362
146	b3935	priA	primosomal protein N' (= factor Y) directs replication fork assembly at D-loops, ATP-dependent  	0.916998
147	b2075	yegN	putative transport protein	0.915303
148	b2381	b2381	putative regulator  	0.909412
149	b1816	yoaE	putative transmembrane protein  	0.908329
150	b1968	yedV	putative sensor/kinase in regulatory system  	0.901299
151	b2556	yfhK	putative sensory kinase in regulatory system  	0.891017
152	b3513	yhiU	putative multidrug resistance protein (lipoprotein)  	0.813574
153	b2047	wcaJ	putative UDP-glucose lipid carrier transferase/glucose-1-phosphate transferase  in colanic acid gene cluster	0.808655
154	b3714	yieG	conserved protein  	0.801403
155	b4064	yjcD	conserved protein  	0.800958
156	b0254	perR	CP4-6 prophage; putative transcriptional repressor for peroxide resistance (LysR family)  	0.794929
157	b0660	phoL	putative phosphate starvation-inducible protein, ATP-binding  	0.781452
158	b0253	ykfA	CP4-6 prophage; putative GTP-binding factor  	0.76389
159	b1340	ydaL	putative phage protein	0.757443
160	b4116	adiY	transcriptional activator of the arginine decarboxylase system (AraC/XylS family)  	0.754887
161	b3508	yhiD	putative Mg(2+) transport ATPase	0.754665
162	b3148	yraN	conserved hypothetical protein	0.752636
163	b1499	ydeO	putative transcriptional regulator (AraC/XylS family)  	0.750774
164	b0913	ycaI	putative recombination protein, metallo-hydrolase domain	0.745495
165	b2830	ygdP	invasion protein, MutT-like	0.732907
166	b3514	yhiV	putative RND family,  multidrug transport protein, RpoS dependent  	0.731546
167	b1119	ycfX	putative transcriptional regulator (NagC/XylR (ROK) family)	0.723682
168.5	b1435	ydcP	putative collagenase  	0.722376
168.5	b2081	yegQ	putative protease  	0.722376
170	b0065	yabI	putative integral membrane protein  	0.7129
171	b0624	crcB	high-copy crc-csp restores normal chromosome condensation in presence of camphor or mukB mutations	0.706176
172	b2664	ygaE	putative transcriptional repressor (GntR familiy)	0.627454
173	b0603	ybdO	putative transcriptional regulator (LysR familiy)  	0.621619
174	b1328	ycjZ	putative transcriptional regulator (LysR family)  	0.600667
175	b0236	prfH	putative peptide chain release factor	0.591414
176	b0546	ybcM	DLP12 prophage; putative transcriptional regulator (AraC/XylS familiy)  	0.58858
177	b2558	yfhD	putative periplasmic binding protein of transport system  	0.586801
178	b0881	yljA	conserved hypothetical protein	0.580966
179	b3413	gntX	putative gluconate periplasmic binding protein in GNT I system	0.559097
180	b3558	yi5B	IS150 transposase  	0.555151
181	b2063	yegH	putative transmembrane protein  	0.537062
182	b2253	yfbE	putative aminotransferase	0.523696
183	b3146	yraL	putative enzyme with methyltransferase domain	0.522279
184	b4218	ytfL	putative hemolysin-related protein  	0.520973
185	b0575	ybdE	putative RND family, cation transport protein  	0.517944
186	b0413	ybaD	conserved protein	0.507191
187	b0736	ybgC	conserved hypothetical protein	0.504662
190	b1914	uvrY	putative transcriptional regulator for damaged DNA repair (LuxR/UhpA familiy)	0.502689
190	b2125	yehT	putative transcriptional regulator	0.502689
190	b1969	yedW	putative transcriptional regulator (OmpR family)	0.502689
190	b3025	ygiX	putative transcriptional regulator (OmpR family)	0.502689
190	b2554	yfhA	multimodular YfhA: putative kinase in two-component regulator protein  	0.502689
193.5	b1365	ynaK	Rac prophage;	0.468344
193.5	b2794	yqcD	conserved hypothetical protein	0.468344
195	b2735	ygbI	putative transcriptional repressor (DeoR family)  	0.463175
196	b0481	ybaK	conserved hypothetical protein	0.462842
197	b2682	ygaZ	putative amino acid transporter	0.460035
198	b3525	yhjH	conserved protein	0.440029
199	b0407	yajC	preprotein translocase IISP family, membrane subunit	0.415548
200	b1778	yeaA	putative methionine sulfoxide reductase/regulator	0.405711
