# Supplementary material for: Predicting genes for orphan metabolic activities using phylogenetic profiles
Source: Genome Biol. 2006 Feb 15;7(2):R17. doi: 10.1186/gb-2006-7-2-r17 (PMC1431735; doi:10.1186/gb-2006-7-2-r17)
Supplement: Additional File 9 — Dataset of sample predictions for E. coli and S. cerevisiae orphan activities. [file gb-2006-7-2-r17-S9.zip › Sample_Predictions/recently_identified/EC_3.6.1.27]

Orphan Activity: 3.6.1.27
Status: Recently identified as b3057/bacA/uppP.
Name: undecaprenyl-diphosphatase
Reaction: [c]h2o + udcpdp --> h + pi + udcpp
Comments: b3057/bacA/uppP was ranked as the No.29 candidate for this orphan activity.

Reference:
El Ghachi M, Bouhss A, Blanot D, Mengin-Lecreulx D (2004). The bacA gene of Escherichia coli encodes an undecaprenyl pyrophosphate phosphatase activity. J Biol Chem 279(29);30106-13. PMID: 15138271.

Rank	Candidate	Gene Name	Description	Z Score
1	b3935	priA	primosomal protein N' (= factor Y) directs replication fork assembly at D-loops, ATP-dependent	8.714982
2	b0176	yaeL	putative protease	6.024355
3	b0535	fimZ	fimbiral protein Z, putative transcriptional regulator of fimbrial expression (LuxR/UhpA family)	5.365532
6	b1914	uvrY	putative transcriptional regulator for damaged DNA repair (LuxR/UhpA familiy)	4.939739
6	b2125	yehT	putative transcriptional regulator	4.939739
6	b1969	yedW	putative transcriptional regulator (OmpR family)	4.939739
6	b3025	ygiX	putative transcriptional regulator (OmpR family)	4.939739
6	b2554	yfhA	multimodular YfhA: putative kinase in two-component regulator protein  	4.939739
9	b2381	b2381	putative regulator  	4.701802
10	b2865	b2865	putative outer membrane antigenic lipoprotein	4.461389
11	b3208	mtgA	peptidoglycan transglycosylase, biosynthetic	4.456524
12	b3465	yhhF	putative methyltransferase	4.337946
13	b0600	ybdL	putative PLP-dependent aminotransferase  	4.030339
14	b2496	yfgE	putative chromosomal replication initiator, DnaA-type	3.439318
15	b4168	yjeE	putative enzyme	3.406134
16	b1856	yebA	conserved protein  	3.148695
17	b3026	ygiY	putative sensory histidine kinase in regulatory system  	3.129192
18	b1269	yciL	putative pseudouridine synthase	3.102089
19	b2370	evgS	sensory histidine kinase in two-component regulatory system with EvgA, regulates multidrug resistance  	3.04545
20	b0472	recR	putative recombination protein, gap repair	2.682637
21	b1908	yecA	putative protein translocase subunit	2.646499
22	b1069	mviN	putative virulence factor	2.645934
23	b0407	yajC	preprotein translocase IISP family, membrane subunit	2.636856
24	b3170	yhbC	conserved hypothetical protein	2.625824
25	b2556	yfhK	putative sensory kinase in regulatory system  	2.560801
26	b1135	ymfC	putative ribosomal large subunit pseudouridine synthase	2.512936
27	b1816	yoaE	putative transmembrane protein  	2.454994
28	b1968	yedV	putative sensor/kinase in regulatory system  	2.45482
29	b3057	bacA	bacitracin resistance; possibly phosphorylates undecaprenol	2.219923
30	b1741	ydjQ	putative enzyme  	2.217187
32	b2147	yeiA	putative dihydropyrimidine dehydrogenase,FMN-linked  	2.216275
32	b2290	yfbQ	putative PLP-dependent aminotransferase	2.216275
32	b2379	yfdZ	putative PLP-dependent aminotransferase	2.216275
34	b2140	yohI	conserved protein	2.195817
35	b2171	yeiP	putative elongation factor	2.020209
36	b0637	ybeB	conserved hypothetical protein	1.918831
37	b1097	yceG	conserved hypothetical protein	1.863929
38	b1118	lolE	ABC superfamily (membrane), lipoprotein transmembrane transporter  	1.656484
39	b1807	yeaZ	putative glycoprotein endopeptidase	1.627512
40	b3647	yicF	putative DNA ligase	1.627382
41	b0296	ykgM	putative ribosomal protein	1.60788
42	b2517	yfgB	putative pyruvate formate lyase activating enzyme  	1.602103
43	b0493	ybbO	putative oxidoreductase, NAD(P)-binding	1.570352
44	b4049	yjbN	conserved protein	1.556887
45	b0619	dpiB	sensory histidine kinase in two-component regulatory system with DpiA, regulation of citrate fermentation and plasmid inheritance genes  	1.480876
46	b0659	ybeY	conserved hypothetical protein	1.450862
47	b1409	ynbB	putative phosphatidate cytidiltransferase  	1.446041
48	b4022	yjbC	putative pseudouridine synthase	1.386795
49	b3146	yraL	putative enzyme with methyltransferase domain	1.107638
50	b0413	ybaD	conserved protein	1.085487
51	b0082	mraW	S-adenosyl-dependent methyl transferase	1.080839
52	b3264	envR	transcriptional repressor for multiple drug effluz pump (TetR/AcrR family)	1.078059
53	b2593	yfiH	conserved hypothetical protein	1.064681
54	b3084	ygjO	putative ribosomal RNA small subunit methyltransferase  	1.042008
55	b0660	phoL	putative phosphate starvation-inducible protein, ATP-binding  	1.020986
56	b3474	yhhT	putative PerM family permease  	1.020204
57	b2869	ygeV	putative transcriptional regulator protein (LysR familiy), nucleotide triP hydrolysis and FIS-like domains  	1.011951
58	b3279	yrdA	putative acyl transferase, ferripyochelin binding	0.942238
59	b2253	yfbE	putative aminotransferase	0.93898
63.5	b2426	ucpA	putative oxidoreductase, NAD(P)-binding	0.911138
63.5	b1271	yciK	putative oxoacyl-(acyl carrier protein) reductase	0.911138
63.5	b3003	yghA	putative oxidoreductase, NAD(P)-binding	0.911138
63.5	b2137	yohF	putative oxidoreductase	0.911138
63.5	b2902	ygfF	putative oxidoreductase, NAD(P)-binding	0.911138
63.5	b2774	ygcW	putative deoxygluconate dehydrogenase	0.911138
63.5	b4249	yjgI	putative oxidoreductase, NAD(P)-binding	0.911138
63.5	b1539	ydfG	putative oxidoreductase, NAD(P)-binding	0.911138
68	b2949	yqgF	conserved hypothetical protein	0.894416
69.5	b4298	yjhH	putative synthase	0.887162
69.5	b0268	yagE	CP4-6 prophage; putative synthase	0.887162
71	b2537	hcaR	multimodular HcaR: transcriptional activator of hca cluster (LysR family)  	0.85932
72	b3552	yiaD	putative outer membrane protein	0.858408
73	b2946	yggJ	conserved hypothetical protein	0.836039
74	b3260	yhdG	conserved protein	0.802073
75	b1162	ycgE	putative transcriptional repressor (MerR family)  	0.796339
76	b1439	ydcR	multimodular YdcR; putative transcriptional regulator (GntR family)  	0.768671
77	b3203	yhbH	putative sigma N (sigma 54) modulation protein	0.743305
78	b2955	yggW	putative oxidase  	0.737702
79	b4327	yjiE	putative transcriptional regulator (LysR family)  	0.72984
80	b2076	yegO	putative resistance protein (efflux transporter) , outer membrane  	0.718982
81	b3604	lldR	putative transcriptional repressor for  L-lactate utilization (GntR family)	0.708297
82	b0575	ybdE	putative RND family, cation transport protein  	0.706385
83.5	b2855	ygeK	putative regulator (LuxR/UhpA family)	0.698176
83.5	b1040	csgD	putative transcriptional activator for curli fiber formation and fibronectin bingind  (LuxR/UhpA family)	0.698176
85	b2605	yfiB	putative outer membrane protien	0.673288
86	b0103	coaE	conserved hypothetical protein	0.662994
87	b0859	ybjF	putative tRNA (uracil-5-)-methyltransferase  	0.659389
88	b1100	ycfH	putative hydrolase  	0.643665
89	b4378	yjjV	putative hydrolase  	0.643101
90	b3407	yhgF	conserved protein  	0.640581
91	b2491	hyfR	transcriptional activator for expression of hydrogenase 4 genes, interacts with sigma 54 (EBP family)  	0.625683
92	b1400	paaY	putative acyl transferase, iron binding	0.620992
93	b2063	yegH	putative transmembrane protein  	0.590284
94	b2493	perM	putative PerM family permease  	0.583899
95	b3241	yhcQ	putative membrane located multidrug resistance protein	0.571389
96	b4178	yjeB	conserved protein	0.565526
97	b3755	yieP	putative transcriptional regulator	0.565091
98.5	b2175	spr	suppresses thermosensitivity of prc mutants at low osmolality (lipoprotein)	0.560053
98.5	b1655	ydhO	putative lipoprotein  	0.560053
100	b1494	pqqL	redox cofactor for pyrroloquinoline quinone synthesis (cryptic in K-12)  	0.536815
101	b2058	wcaB	putative acyl transferase in colanic acid biosynthesis	0.522047
102	b1298	ycjL	putative glutamine amidotransferase  	0.495899
103	b1786	yeaJ	conserved protein  	0.481913
104	b2954	yggV	conserved hypothetical protein	0.481566
105	b1025	ycdT	putative transmembrane protein  	0.480089
106.5	b1435	ydcP	putative collagenase  	0.478438
106.5	b2081	yegQ	putative protease  	0.478438
108	b1785	yeaI	conserved protein  	0.473617
109	b1116	lolC	ABC superfamily (membrane), lipoprotein transmembrane transporter  	0.461282
110	b1111	ycfQ	putative regulator (TetR/AcrR family)	0.460326
112	b2002	yeeS	CP4-44 prophage;  putative DNA repair protein of RadC family	0.460239
112	b0247	ykfG	CP4-6 prophage; putative DNA repair protein	0.460239
112	b2644	yfjY	CP4-57 prophage; putative DNA repair protein	0.460239
114	b2101	yegW	putative transcriptional repressor	0.455939
115	b1013	ycdC	putative transcriptional repressor (TetR/AcrR family)	0.4519
116	b3569	xylR	transcriptional reguator of xylose utilization (AraC/XylS family)  	0.448512
117	b2921	ygfI	putative transcriptional regulator (LysR familiy)	0.447773
118	b2074	yegM	putative membrane protein  	0.447078
119	b0227	yafL	putative lipoprotein  	0.446687
120	b3105	yhaJ	putative transcriptional regulator (LysR family)	0.441649
121	b3520	yhjB	putative transcriptional regulator (LuxR/UhpA familiy)	0.439477
122	b4218	ytfL	putative hemolysin-related protein  	0.408986
126	b1339	abgR	putative transcriptional regulator for p-aminobenzoyl-glutamate utilization (LysR familiy)   	0.382664
126	b2409	yfeR	putative transcriptional regulator (LysR family)	0.382664
126	b2577	yfiE	putative transcriptional regulator (LysR family)	0.382664
126	b0208	yafC	putative transcriptional regulator (LysR family)  	0.382664
126	b0768	ybhD	putative transcriptional regulator (LysR family)  	0.382664
126	b1422	ydcI	putative transcriptional regulator (LysR familiy)  	0.382664
126	b2157	yeiE	putative transcriptional regulator (LysR familiy)	0.382664
133.5	b1285	gem	conserved protein  	0.371241
133.5	b1522	b1522	putative transport protein  	0.371241
133.5	b1535	ydeH	conserved protein  	0.371241
133.5	b0385	yaiC	conserved protein  	0.371241
133.5	b2604	yfiN	conserved protein  	0.371241
133.5	b1794	yeaP	conserved protein  	0.371241
133.5	b1490	b1490	conserved protein  	0.371241
133.5	b1956	b1956	conserved protein  	0.371241
138	b0830	yliB	putative ABC superfamily (peri_bind) dipeptide transport protein  	0.369634
139	b3158	yhbU	putative protease	0.365464
140	b2127	yehV	putative transcriptional repressor (MerR family)	0.359035
141	b0107	hofB	putative integral membrane protein involved in biogenesis of fimbriae (type IV pilin), protein transport, DNA uptake  	0.356256
142	b0661	miaB	involved in methylthiolation of isopentenylated A37 derivatives in tRNA  	0.354084
143	b1644	ydhJ	putative multidrug resistance protein	0.348654
144	b1330	ynaI	putative transmembrane protein	0.34544
145	b1526	yneJ	putative transcriptional regulator (LysR family)  	0.343877
146	b4082	yjcR	putative multidrug resistance efflux pump protein, membrane protein	0.333409
147.5	b3375	yhfR	putative transcriptional repressor (GntR family)	0.330499
147.5	b4102	phnF	putative transcriptional repressor for phosphonate uptake and biodegradation  (GntR family)	0.330499
149	b1201	dhaR	putative regulator in two-component regulatory system (EBP family), FIS-like domain  	0.311995
150	b1055	yceA	putative Rhodanese/Cell cycle control phosphatase	0.307391
151	b0834	yliF	conserved protein  	0.281895
152	b3327	gspF	putative export protein F for general secretion pathway (GSP)	0.281287
153	b3328	gspG	putative export protein G for general secretion pathway, pilin-like (GSP)	0.279593
154	b2214	apbE	putative thiamine biosynthesis lipoprotein	0.277117
157	b1659	ydhB	putative transcriptional regulator (LysR familiy)	0.272513
157	b0504	ybbS	putative transcriptional regulator (LysR family)  	0.272513
157	b3521	yhjC	putative transcriptional regulator (LysR family)  	0.272513
157	b3243	yhcS	putative transcriptional regulator (LysR family)  	0.272513
157	b1595	ynfL	putative transcriptional regulator (LysR family)  	0.272513
160	b3010	yqhC	putative transcriptional regulator (AraC/XylS family)  	0.263131
161	b0442	ybaV	conserved hypothetical protein	0.251925
162	b1596	ynfM	putative MFS family transport protein  	0.249319
163	b2830	ygdP	invasion protein, MutT-like	0.242369
164	b1267	yciO	conserved protein	0.242021
165	b2369	evgA	response regulator (activator)  in two-component regulatory system with EvgS, regulates multidrug resistance  (LuxR/UhpA family)	0.239415
166	b0035	caiE	putative acyl transferase, stimulates activity of carnitine racemase and carnitine dehydrogenase	0.224908
167	b0841	ybjG	putative permease	0.218784
168	b3252	yhdA	conserved protein  	0.207491
169	b1434	ydcN	putative regulator	0.191116
170	b0300	ykgA	putative transcriptional regulator (AraC/XylS family)  	0.18738
171	b0305	ykgD	putative transcriptional regulator (AraC/XylS family)  	0.183992
172	b2382	ypdC	putative transcriptional regulator (AraC/XylS familiy)  	0.180561
173	b3585	yiaU	putative transcriptional regulator (LysR family)	0.178737
174.5	b0316	yahB	putative transcriptional regulator (LysR family)  	0.17865
174.5	b0900	ycaN	putative transcriptional regulator (LysR family)  	0.17865
176	b3865	yihA	putative GTPase, involved in coordination of cell cycle	0.178302
177	b2317	dedA	putative integral membrane protein	0.17726
178	b0210	yafE	putative methyltransferase	0.175522
179	b3205	yhbJ	conserved hypothetical protein	0.173828
180	b3268	yhdW	putative ABC superfamily (peri_bind)  transport protein  	0.17031
181	b3371	yhfN	putative aminotransferase	0.17018
182	b3269	yhdX	putative ABC superfamily (membrane) amino acid  transport protein  	0.163795
183	b1920	fliY	cysteine binding periplasmic transport protein, sulfate starvation induced	0.163143
184	b2951	yggS	putative enzyme with PLP-binding domain	0.156889
185	b3765	yifB	putative enzyme  	0.153457
186	b3300	secY	preprotein translocase of IISP family, membrane subunit, possible ATPase  	0.151503
187	b2319	usg	putative aspartate-semialdehyde dehydrogenase, NAD(P)-binding  	0.13174
188	b3954	yijO	putative transcriptional regulator (AraC/XylS family)  	0.114062
189	b0076	leuO	putative transcriptional regulator of leucine biosynthesis (LysR family)  	0.112628
190	b1701	ydiD	putative CoA-dependent ligase  	0.107547
191	b3872	yihL	putative transcriptional repressor (GntR family)	0.10329
192	b1487	ddpA	putative ABC superfamily (peri_bind)  dipeptide transport protein  	0.102465
193	b3513	yhiU	putative multidrug resistance protein (lipoprotein)  	0.098165
194.5	b2015	yeeY	putative transcriptional regulator  (LysR family)	0.09191
194.5	b3060	ygiP	putative transcriptional regulator (LysR family)	0.09191
196	b3088	ygjT	putative transmembrane protein	0.086481
197	b1540	ydfH	putative transcriptional repressor (GntR family)	0.085916
198.5	b1087	yceF	conserved protein	0.080486
198.5	b3248	yhdE	conserved hypothetical protein	0.080486
200	b0808	ybiO	putative integral membrane protein  	0.062722
