# Supplementary material for: Predicting genes for orphan metabolic activities using phylogenetic profiles
Source: Genome Biol. 2006 Feb 15;7(2):R17. doi: 10.1186/gb-2006-7-2-r17 (PMC1431735; doi:10.1186/gb-2006-7-2-r17)
Supplement: Additional File 9 — Dataset of sample predictions for E. coli and S. cerevisiae orphan activities. [file gb-2006-7-2-r17-S9.zip › Sample_Predictions/recently_identified/EC_6.3.2.5]

Orphan Activity: 6.3.2.5
Status: Recently identified as b3639/coaB.
Name: Phosphopantothenate--cysteine ligase
Reaction: [c]4ppan + ctp + cys-L --> 4ppcys + cmp + h + ppi
Comments: b3639/coaB was ranked as the No. 6 candidate for this orphan activity.

Reference:
Strauss E, Kinsland C, Ge Y, McLafferty FW, Begley TP (2001). Phosphopantothenoylcysteine synthetase from Escherichia coli. Identification and characterization of the last unidentified coenzyme A biosynthetic enzyme in bacteria. J Biol Chem 2001;276(17);13513-6. PMID: 11278255


Rank	Candidate	Gene Name	Description	Z Score
1	b2928	yggC	putative kinase	17.17079
2	b4220	ytfM	putative outer membrane protein	10.652544
3	b3005	exbD	uptake of enterochelin; tonB-dependent uptake of B colicins	8.416556
4.5	b0737	tolQ	tol protein, membrane-spanning inner membrane proteins, required for outer membrane integrity, uptake of group A colicins, and translocation of phage DNA to cytoplasm	6.870729
4.5	b3006	exbB	uptake of enterochelin; tonB-dependent uptake of B colicins	6.870729
6	b3639	dfp	flavoprotein affecting synthesis of DNA and pantothenate metabolism  	6.103378
7.5	b2435	amiA	N-acetylmuramoyl-l-alanine amidase I	5.35033
7.5	b2817	amiC	N-acetylmuramoyl-L-alanine amidase  	5.35033
9	b0045	yaaU	putative MFS family transport protein  	5.255206
10	b0927	ycbL	putative enzyme	5.130417
11	b4337	yjiO	putative MFS family transport protein	5.097195
12	b4340	yjiR	putative aminotransferase  	4.830968
14	b3966	btuB	outer membrane porin, transporter for vitamin B12/cobalamin, receptor for E colicins, and bacteriophage BF23  	4.53046
14	b1451	yncD	putative outer membrane porin/receptor  	4.53046
14	b2155	cirA	outer membrane porin, receptor for colicin I, requires TonB  	4.53046
16	b0738	tolR	tol protein, role in outer membrane integrity, uptake of group A colicins (TonB independent), and translocation of phage DNA to cytoplasm	4.439422
17	b0694	kdpE	response regulator in two-component regulatory system with KdpD, regulates a high-affinity K translocating ATPase (OmpR family)  	4.42232
18	b1828	b1828	putative MFS family transport protein  	4.178417
19	b0572	cusC	putative outer membrane protein (possible copper ion efflux system)	4.137401
21	b0634	mrdB	rod shape-determining membrane protein; cell elongation in e phase  	4.048331
21	b0089	ftsW	essential cell division gene, stablilzes FtsZ ring, cytoplasmic membrane required for PBP2 expression	4.048331
21	b0084	ftsI	division specific transpeptidase, penicillin-binding protein 3	4.048331
23	b0176	yaeL	putative protease	4.040006
24	b0054	imp	organic solvent tolerance	3.936406
25	b1863	ruvC	Holliday junction nuclease	3.887444
26	b0842	mdfA	MFS superfamily transporter, multidrug/chloramphenicol efflux transporter  	3.795725
27	b0416	nusB	transcription termination; L factor	3.786871
28	b4169	amiB	N-acetylmuramoyl-l-alanine amidase II, a murein hydrolase  	3.78672
29	b1264	trpE	anthranilate synthase, component I  	3.75312
30	b3671	ilvB	acetolactate synthase I, large subunit, valine-sensitive, FAD and thiamine PPi binding  	3.69939
31.5	b0635	mrdA	cell elongation specific transpeptidase of penicillin-binding protein 2 (peptidoglycan synthetase)  	3.683574
31.5	b4233	mpl	UDP-N-acetylmuramate:L-alanyl-gamma-D-glutamyl-meso-diaminopimelate ligase	3.683574
33	b1323	tyrR	transcriptional regulator of aromatic amino acid biosynthesis and aromatic amino acid transport, has intrinsic ATPase and phosphatase activity (EBP family)  	3.613196
34	b0427	yajR	putative MFS family transport protein  	3.588526
35	b1660	ydhC	putative MFS family transport protein  	3.577326
36	b1830	prc	carboxy-terminal protease for penicillin-binding protein 3  	3.532753
37	b1998	b1998	CP4-44 prophage; putative outer membrane protein	3.508385
38	b4080	yjcP	putative outer membrane protein	3.359455
39	b2605	yfiB	putative outer membrane protien	3.358623
40.5	b1983	yeeN	conserved protein	3.312536
40.5	b1864	yebC	conserved protein	3.312536
42	b1394	paaG	putative acyl-CoA hydratase in phenyl acid degradation	3.272428
43	b0396	araJ	MFS family, arabinose polymer transporter  	3.252677
44	b2870	ygeW	putative carbomyltransferase  	3.249574
45.5	b3325	gspD	putative export protein D for general secretion pathway (GSP)  	3.236785
45.5	b3391	hofQ	putative transport protein, possibly in biosynthesis of type IV pilin  	3.236785
47	b0584	fepA	outer membrane porin, receptor for ferric enterobactin (enterochelin) and colicins B and D  	3.214764
48	b4291	fecA	outer membrane porin, receptor for ferric citrate, in multi-component regulatory system with cytoplasmic FecI (sigma factor) and membrane bound FecR  	3.208709
50.5	b3546	yhjW	putative transmembrane protein  	3.177758
50.5	b4114	yjdB	putative transmembrane protein  	3.177758
50.5	b3173	yhbX	putative transmembrane protein  	3.177758
50.5	b0815	ybiP	putative transmembrane protein  	3.177758
53	b4245	pyrB	aspartate carbamoyltransferase , catalytic subunit  	3.111239
54	b3631	rfaG	glucosyltransferase I  	3.09111
55	b2568	lepB	leader peptidase (signal peptidase I) , serine protease	3.058796
56	b0795	b0795	putative membrane protein, multidrug resistance  	3.036926
57	b1708	nlpC	lipoprotein	3.034428
58	b0741	pal	tol protein required for outer membrane integrity, uptake of group A colicins, and translocation of phage DNA to cytoplasm	3.026937
59	b0472	recR	putative recombination protein, gap repair	2.990158
60	b4269	yjgB	putative alcohol dehydrogenase, NAD(P)-binding , Nterm. chaperone-like  	2.982893
61	b3552	yiaD	putative outer membrane protein	2.953229
62	b1528	ydeA	MFS family,  L-arabinose/isopropyl-beta-D-thiogalactopyranoside export protein, contributes to control of arabinose regulon  	2.948915
63	b3396	mrcA	transglycosylase of penicillin-binding protein 1a (peptidoglycan synthetase)  	2.929542
64	b4168	yjeE	putative enzyme	2.914937
65	b1393	paaF	putative enoyl-CoA hydratase-isomerase in phenylacetic acid degradation	2.906537
66	b0608	ybdR	putative dehydrogenase, NAD(P) binding  	2.893974
67	b1657	b1657	putative MFS family transport protein  	2.869002
68	b1769	ydjE	putative MFS family transport protein  	2.859693
69.5	b2742	nlpD	lipoprotein  	2.831693
69.5	b2865	b2865	putative outer membrane antigenic lipoprotein	2.831693
71	b0052	pdxA	NAD-dependent dehydrogenase/carboxylase; pyridoxine phosphate biosynthetic protein  PdxJ-PdxA subunit	2.763737
72	b3701	dnaN	DNA polymerase III, beta-subunit with 3 DNA clamps	2.762148
73	b1099	holB	DNA polymerase III, delta prime subunit  	2.750191
74.5	b3056	cca	tRNA nucleotidyl transferase	2.748829
74.5	b0143	pcnB	poly(A) polymerase I	2.748829
76	b2079	baeR	response regulator in two-component regulatory system with BaeS, regulates RNA synthesis  (OmpR family)	2.745196
80.5	b2171	yeiP	putative elongation factor	2.724385
80.5	b0023	rpsT	30S ribosomal subunit protein S20	2.724385
80.5	b0884	infA	protein chain initiation factor IF-1	2.724385
80.5	b4147	efp	elongation factor P (EF-P)	2.724385
80.5	b1718	infC	protein chain initiation factor IF-3	2.724385
80.5	b2798	xni	exonuclease IX, 5'-3' exonuclease	2.724385
80.5	b3186	rplU	50S ribosomal subunit protein L21	2.724385
80.5	b2606	rplS	50S ribosomal subunit protein L19	2.724385
85	b2828	lgt	phosphatidylglycerol-prolipoprotein diacylglyceryl transferase	2.707737
87	b2519	pbpC	transglycosylase of penicillin-binding protein 1c  	2.694342
87	b0149	mrcB	bifunctional multimodular MrcB: tglycosyl transferase of penicillin-binding protein 1b   	2.694342
87	b3208	mtgA	peptidoglycan transglycosylase, biosynthetic	2.694342
89	b4049	yjbN	conserved protein	2.688742
90	b4203	rplI	50S ribosomal subunit protein L9	2.685942
91	b1800	ttuC	putative tartrate dehydrogenase	2.681402
94	b0894	dmsA	anaerobic dimethyl sulfoxide reductase, subunit A  	2.667099
94	b1588	b1588	putative reductase  	2.667099
94	b1872	torZ	trimethylamine N-oxide reductase in trimethylamine N-oxide reductase system III with TorY  	2.667099
94	b1587	b1587	putative reductase  	2.667099
94	b0997	torA	trimethylamine N-oxide reductase, in in trimethylamine N-oxide reductase system I with TorC	2.667099
97	b0957	ompA	outer membrane protein 3a (II*;G;d)  	2.666645
98	b0437	clpP	proteolytic subunit of clpA-clpP ATP-dependent serine protease, heat shock protein F21.5	2.648029
99	b0027	lspA	prolipoprotein signal peptidase (SPase II)	2.605726
102	b2620	smpB	small protein B	2.603304
102	b3066	dnaG	DNA biosynthesis; DNA primase	2.603304
102	b3702	dnaA	DNA replication initiator protein, transcriptional regulator of replication and housekeeping genes  	2.603304
102	b0184	dnaE	DNA polymerase III, alpha subunit	2.603304
102	b2607	trmD	tRNA (guanine-7-)-methyltransferase	2.603304
105	b1856	yebA	conserved protein  	2.586202
106	b3621	rfaC	heptosyl transferase I	2.545412
107	b2138	yohG	putative outer membrane protein	2.529748
108	b0177	yaeT	putative outer membrane antigen	2.528234
109	b1261	trpB	tryptophan synthase, beta protein  	2.519758
110	b3955	yijP	putative transmembrane protein  	2.506742
111	b1409	ynbB	putative phosphatidate cytidiltransferase  	2.502504
112	b3894	fdoG	formate dehydrogenase-O, major subunit  	2.473142
113	b3200	yhbN	putative ABC superfamily ((peri_bind) transport protein	2.470796
114	b3170	yhbC	conserved hypothetical protein	2.431975
115	b3288	fmt	10-formyltetrahydrofolate:L-methionyl-tRNA(fMet) N-formyltransferase	2.431748
116	b3632	rfaQ	lipopolysaccharide core biosynthesis; modification of heptose region of core  	2.417748
117.5	b3247	cafA	RNase G	2.388688
117.5	b1084	rne	RNase E   	2.388688
121	b2526	hscA	chaperone (Hsp70 family), believed to be involved in assembly of Fe-S clusters  	2.385964
121	b1000	cbpA	curved DNA-binding protein	2.385964
121	b0014	dnaK	chaperone Hsp70 in DNA biosynthesis/cell division  	2.385964
121	b2069	yegD	putative heat shock protein (Hsp70 family)  	2.385964
121	b0650	hscC	putative heatshock protein (Hsp70 family)  	2.385964
125	b0325	yahK	putative dehydrogenase, NAD(P) binding	2.384223
125	b1776	ydjL	putative dehydrogenase, NAD(P) binding	2.384223
125	b2545	yphC	putative dehydrogenase, NAD(P) binding	2.384223
128	b2231	gyrA	DNA gyrase, subunit A, type II topoisomerase  	2.372115
128	b3030	parE	DNA topoisomerase IV, subunit B	2.372115
128	b3699	gyrB	DNA gyrase, subunit B (type II topoisomerase)  	2.372115
130	b0150	fhuA	outer membrane porine protein porin, receptor for ferrichrome, colicin M, and phages T1, T5, and phi80  	2.358645
132.5	b1478	adhP	alcohol dehydrogenase, propanol preferring  	2.353877
132.5	b1774	ydjJ	putative dehydrogenase, NAD(P) binding	2.353877
132.5	b1580	rspB	putative dehydrogenase, NAD(P) binding, starvation sensing protein	2.353877
132.5	b4358	yjjN	putative dehydrogenase, NAD(P) binding	2.353877
135	b1759	b1759	putative enzyme (MutT-like)	2.348429
136	b2593	yfiH	conserved hypothetical protein	2.337532
137	b2608	rimM	16S rRNA processing protein	2.313164
138.5	b3294	rplQ	50S ribosomal subunit protein L17	2.297272
138.5	b1204	pth	peptidyl-tRNA hydrolase	2.297272
140	b3936	rpmE	50S ribosomal subunit protein L31	2.282061
141	b2509	xseA	exonuclease VII, large subunit	2.281986
143	b1716	rplT	50S ribosomal subunit protein L20, also posttranslational autoregulator	2.269575
143	b3287	def	peptide deformylase	2.269575
143	b0082	mraW	S-adenosyl-dependent methyl transferase	2.269575
145	b2573	rpoE	sigma E (sigma 24 ) factor of RNA polymerase, response to periplasmic stress (TetR/ArcR family)	2.263369
146.5	b2373	yfdU	putative oxalyl-CoA decarboxylase, FAD and thiamine PPi binding  	2.24831
146.5	b0077	ilvI	acetolactate synthase III, valine sensitive, large subunit FAD and thiamine PPi binding  	2.24831
148	b3615	yibD	putative glycosyltransferase  	2.241121
149	b1439	ydcR	multimodular YdcR; putative transcriptional regulator (GntR family)  	2.23938
150	b0409	secF	preprotein translocase, IISP family, membrane subunit  	2.236656
151	b2517	yfgB	putative pyruvate formate lyase activating enzyme  	2.229996
155.5	b0236	prfH	putative peptide chain release factor	2.21085
155.5	b0172	frr	ribosome releasing factor	2.21085
155.5	b3307	rpsN	30S ribosomal subunit protein S14	2.21085
155.5	b1211	prfA	peptide chain release factor RF-1	2.21085
155.5	b3986	rplL	50S ribosomal subunit protein L7/L12	2.21085
155.5	b3705	yidC	preprotein translocase, membrane component	2.21085
155.5	b2891	prfB	peptide chain release factor RF-2  	2.21085
155.5	b1637	tyrS	tyrosine tRNA synthetase	2.21085
160	b2480	bcp	thiol peroxidase, thioredoxin dependent	2.199953
161	b0524	lpxH	UDP-2,3-diacylglucosamine hydrolase	2.195715
162	b4171	miaA	delta(2)-isopentenylpyrophosphate tRNA-adenosine transferase	2.164764
163	b3620	rfaF	ADP-heptose; LPS heptosyltransferase 1	2.159391
164	b2951	yggS	putative enzyme with PLP-binding domain	2.154472
166	b2812	ygdL	putative enzyme, NAD(P)-binding  	2.149175
166	b0826	moeB	molybdopterin biosynthesis protein, NAD(P)-binding  	2.149175
166	b3992	thiF	catalyzes the adenylation of thisS as part of thiazole synthesis, also with ThiI  it catalyses the transfer of sulfur from cysteine to the ThiS enzyme	2.149175
168	b4046	zur	transcriptional repressor of Zn transport system (Fur family)	2.135175
169	b0211	mltD	lytic murein transglycosylase C, membrane-bound  	2.11338
171	b3309	rplX	50S ribosomal subunit protein L24	2.112548
171	b3185	rpmA	50S ribosomal subunit protein L27	2.112548
171	b2609	rpsP	30S ribosomal subunit protein S16	2.112548
173	b3710	yidY	putative MFS family tranport protein  	2.102029
174.5	b2078	baeS	sensory kinase in two-component regulatoyr system wtih BaeR  	2.084094
174.5	b0570	cusS	multimodular CusS: sensory kinase in regulatory system  	2.084094
176.5	b2175	spr	suppresses thermosensitivity of prc mutants at low osmolality (lipoprotein)	2.08311
176.5	b1655	ydhO	putative lipoprotein  	2.08311
178	b1772	ydjH	putative sugar kinase	2.082656
179	b1861	ruvA	Holliday junction helicase subunit A  	2.072213
180	b2195	ccmG	heme lyase/disulfide oxidoreductase, cytochrome c-type biogenesis	2.065326
181	b4213	cpdB	2':3'-cyclic-nucleotide 2'-phosphodiesterase	2.063207
182.5	b4243	yjgF	conserved protein	2.062299
182.5	b3113	tdcF	conserved protein	2.062299
184	b3863	polA	DNA polymerase I, 3' --> 5' polymerase, 5' --> 3'  and 3' --> 5' exonuclease  	2.053067
185	b4051	qor	quinone oxidoreductase, NADPH dependent	2.051099
186	b1334	fnr	transcriptional regulator of aerobic, anaerobic respiration, osmotic balance (CAMP-binding family)	2.040202
187	b2537	hcaR	multimodular HcaR: transcriptional activator of hca cluster (LysR family)  	2.039824
188	b4082	yjcR	putative multidrug resistance efflux pump protein, membrane protein	2.039067
189	b2077	yegB	putative MFS family transport protein  	2.03778
191	b2147	yeiA	putative dihydropyrimidine dehydrogenase,FMN-linked  	2.03324
191	b2290	yfbQ	putative PLP-dependent aminotransferase	2.03324
191	b2379	yfdZ	putative PLP-dependent aminotransferase	2.03324
193	b3360	pabA	p-aminobenzoate synthetase, component II, glutamine amidotransferase	2.032559
194	b3304	rplR	50S ribosomal subunit protein L18	2.030137
195	b2346	vacJ	lipoprotein precursor	2.017802
196	b4262	yjgQ	putative transmembrane protein, transporter  	2.004559
197	b0683	fur	transcriptional  repressor of iron transport  (Fur family)	1.984278
198	b2564	pdxJ	carries out condensation and ring closure step after PdxA in pyridoxine biosynthesis	1.974894
199.5	b2193	narP	response regulator in two-component regulatory system with  NarQ (or NarX), responds to  nitrate, nitrite  	1.95938
199.5	b1883	cheB	response regulator for chemotaxis, methylesterase (cheA sensor)  	1.95938
