# Supplementary material for: Predicting genes for orphan metabolic activities using phylogenetic profiles
Source: Genome Biol. 2006 Feb 15;7(2):R17. doi: 10.1186/gb-2006-7-2-r17 (PMC1431735; doi:10.1186/gb-2006-7-2-r17)
Supplement: Additional File 9 — Dataset of sample predictions for E. coli and S. cerevisiae orphan activities. [file gb-2006-7-2-r17-S9.zip › Sample_Predictions/ecoli/recently_identified/EC_5.3.1.13]

Orphan Activity: 5.3.1.13
Status: Recently identified as b3197/yrbH/kdsD.
Name: arabinose-5-phosphate isomerase
Reaction: [c]ru5p-D <==> ara5p
Comments: b3197/yrbH/kdsD is ranked as the No.1 candidate for this orphan activity. 

Reference:
Meredith TC, Woodard RW (2003). Escherichia coli YrbH is a D-Arabinose 5-phosphate isomerase. J Biol Chem NIL. PMID: 12805358.


Rank	Candidate	Gene Name	Description	Z Score
1	b3197	yrbH	putative expression protein  	18.391979
2	b1201	dhaR	putative regulator in two-component regulatory system (EBP family), FIS-like domain  	15.371493
3	b1253	yciA	putative enzyme	12.717142
4	b4220	ytfM	putative outer membrane protein	10.208781
5	b2076	yegO	putative resistance protein (efflux transporter) , outer membrane  	7.626265
6	b0795	b0795	putative membrane protein, multidrug resistance  	7.470589
7	b4082	yjcR	putative multidrug resistance efflux pump protein, membrane protein	7.316831
8	b1644	ydhJ	putative multidrug resistance protein	7.256195
9	b0575	ybdE	putative RND family, cation transport protein  	6.76324
10	b3241	yhcQ	putative membrane located multidrug resistance protein	6.207126
11	b3084	ygjO	putative ribosomal RNA small subunit methyltransferase  	5.52954
12	b0106	hofC	component in type IV pilin biogenesis, transmembrane protein	5.466786
13	b2074	yegM	putative membrane protein  	5.086627
14	b2427	yfeT	conserved protein  	4.769122
15	b4085	alsE	putative hexose phosphate epimerase	4.675394
16	b1606	ydgB	putative oxidoreductase, NAD(P)-binding	4.591956
17	b1400	paaY	putative acyl transferase, iron binding	4.584591
18.5	b3325	gspD	putative export protein D for general secretion pathway (GSP)  	4.195352
18.5	b3391	hofQ	putative transport protein, possibly in biosynthesis of type IV pilin  	4.195352
20	b3513	yhiU	putative multidrug resistance protein (lipoprotein)  	4.074182
21	b1918	yecS	putative ABC superfamily (membrane) amino acid transport protein	3.940299
22	b1451	yncD	putative outer membrane porin/receptor  	3.77514
23	b3487	yhiI	putative membrane protein	3.773324
24	b0738	tolR	tol protein, role in outer membrane integrity, uptake of group A colicins (TonB independent), and translocation of phage DNA to cytoplasm	3.74911
25	b0407	yajC	preprotein translocase IISP family, membrane subunit	3.704112
26	b0967	yccW	putative methyltransferase	3.614622
27	b2708	gutQ	putative polysialic acid capsule expression protein  	3.48195
28	b0107	hofB	putative integral membrane protein involved in biogenesis of fimbriae (type IV pilin), protein transport, DNA uptake  	3.461166
29	b0736	ybgC	conserved hypothetical protein	3.458745
30	b3328	gspG	putative export protein G for general secretion pathway, pilin-like (GSP)	3.329604
31	b3327	gspF	putative export protein F for general secretion pathway (GSP)	3.323449
32	b2777	ygcF	putative coenzyme PQQ synthesis protein, nitrogenase iron-molybdenum domain	3.310333
33	b1998	b1998	CP4-44 prophage; putative outer membrane protein	3.158391
34	b3943	yijE	putative membrane protein	3.025113
35	b0444	ybaX	putative (aluminum) resistance protein	2.958021
36	b2491	hyfR	transcriptional activator for expression of hydrogenase 4 genes, interacts with sigma 54 (EBP family)  	2.92624
37.5	b4298	yjhH	putative synthase	2.871658
37.5	b0268	yagE	CP4-6 prophage; putative synthase	2.871658
39	b0948	ycbY	putative methyltransferase  	2.732428
40	b2794	yqcD	conserved hypothetical protein	2.648688
41	b2950	yggR	putative transport protein  	2.376079
42	b3326	gspE	putative export protein E for general secretion pathway (GSP)  	2.371438
43	b3279	yrdA	putative acyl transferase, ferripyochelin binding	2.35237
44	b0636	ybeA	conserved hypothetical protein	2.305859
45	b1703	ydiA	conserved protein  	2.288909
46	b2561	yfhH	multimodular YfhH: putative ABC superfamily (membrane) transport protein  	2.19962
47	b2952	yggT	putative integral membran resistance protein	2.165216
48	b0981	etk	tyrosine-protein kinase ETK, autophosphorylates  	2.159566
49	b0572	cusC	putative outer membrane protein (possible copper ion efflux system)	2.13505
53.5	b2426	ucpA	putative oxidoreductase, NAD(P)-binding	2.132527
53.5	b1271	yciK	putative oxoacyl-(acyl carrier protein) reductase	2.132527
53.5	b3003	yghA	putative oxidoreductase, NAD(P)-binding	2.132527
53.5	b2137	yohF	putative oxidoreductase	2.132527
53.5	b2902	ygfF	putative oxidoreductase, NAD(P)-binding	2.132527
53.5	b2774	ygcW	putative deoxygluconate dehydrogenase	2.132527
53.5	b4249	yjgI	putative oxidoreductase, NAD(P)-binding	2.132527
53.5	b1539	ydfG	putative oxidoreductase, NAD(P)-binding	2.132527
58	b0960	yccS	putative efflux (PET) family transporter  	2.12375
59	b1439	ydcR	multimodular YdcR; putative transcriptional regulator (GntR family)  	2.103874
60	b2349	intS	CPS-53 prophage; Sf6-like integrase  	2.10115
61	b0805	ybiL	outer membrane porin protein, putative ferrisiderophore receptor  	2.100343
62	b2047	wcaJ	putative UDP-glucose lipid carrier transferase/glucose-1-phosphate transferase  in colanic acid gene cluster	2.096106
64.5	b3546	yhjW	putative transmembrane protein  	2.07169
64.5	b4114	yjdB	putative transmembrane protein  	2.07169
64.5	b3173	yhbX	putative transmembrane protein  	2.07169
64.5	b0815	ybiP	putative transmembrane protein  	2.07169
67	b2593	yfiH	conserved hypothetical protein	1.926406
68	b0518	fdrA	putative acyl-CoA synthetase, membrane protein   	1.803117
69	b1853	hexR	multimodular YebK: putative transcriptional regulator  	1.760137
70.5	b1529	marC	putative MarC Transporter, multiple antibiotic resistance protein	1.748838
70.5	b3434	yhgN	putative integral membrane protein	1.748838
72	b2138	yohG	putative outer membrane protein	1.746214
73	b2062	wza	putative polysaccharide export protein, outer membrane	1.736731
74	b2428	yfeU	conserved hypothetical protein  	1.722
75	b2709	ygaA	putative transcriptional regulator (EBP family)  	1.717561
76	b3358	ysgA	putative dienelactone hydrolase	1.706867
77	b3087	ygjR	putative NAD(P)-binding dehydrogenase  	1.684973
78	b1798	yeaS	putative transport protein	1.665098
79	b2647	ypjA	putative outer membrane protein  	1.636344
80	b1765	ydjA	conserved protein	1.632207
81	b1055	yceA	putative Rhodanese/Cell cycle control phosphatase	1.587512
82	b0035	caiE	putative acyl transferase, stimulates activity of carnitine racemase and carnitine dehydrogenase	1.458472
83	b0328	yahN	putative transport protein	1.44354
84	b2955	yggW	putative oxidase  	1.431131
85	b4080	yjcP	putative outer membrane protein	1.41176
86.5	b0524	lpxH	UDP-2,3-diacylglucosamine hydrolase	1.407623
86.5	b0493	ybbO	putative oxidoreductase, NAD(P)-binding	1.407623
88	b1344	ydaO	conserved protein	1.397937
89	b0983	yccZ	putative outer membrane protein	1.383207
90	b3586	yiaV	putative efflux pump membrane protein	1.316014
91.5	b2558	yfhD	putative periplasmic binding protein of transport system  	1.287159
91.5	b1959	yedA	putative transmembrane protein  	1.287159
94	b2002	yeeS	CP4-44 prophage;  putative DNA repair protein of RadC family	1.250031
94	b0247	ykfG	CP4-6 prophage; putative DNA repair protein	1.250031
94	b2644	yfjY	CP4-57 prophage; putative DNA repair protein	1.250031
96.5	b4352	yjiA	putative cobalamin synthesis protein	1.184149
96.5	b2173	yeiR	putative enzyme	1.184149
98	b3184	yhbE	putative membrane protein  	1.172243
99	b1640	ydhH	conserved hypothetical protein	1.16508
100	b2869	ygeV	putative transcriptional regulator protein (LysR familiy), nucleotide triP hydrolysis and FIS-like domains  	1.163062
101	b0936	ssuA	ABC superfamily (peri_bind)  alkanesulfonate transporter protein	1.150047
102	b2467	yffH	conserved protein, MutT-like	1.127246
103	b2383	ypdD	putative PTS system Hpr component  	1.1107
104	b3514	yhiV	putative RND family,  multidrug transport protein, RpoS dependent  	1.105857
105	b4262	yjgQ	putative transmembrane protein, transporter  	1.101418
106	b3200	yhbN	putative ABC superfamily ((peri_bind) transport protein	1.096878
107	b0306	ykgE	putative oxidoreductase	1.079524
108	b2852	ygeH	putative invasion (regulator) protein	1.069435
109	b1242	ychE	putative membrane protein	1.033215
110	b3955	yijP	putative transmembrane protein  	1.030895
111	b0770	ybhI	putative DASS family transport protein  	0.986401
112.5	b1435	ydcP	putative collagenase  	0.97944
112.5	b2081	yegQ	putative protease  	0.97944
114	b3597	yibH	putative glutathione S-transferase	0.959665
115	b3269	yhdX	putative ABC superfamily (membrane) amino acid  transport protein  	0.954116
116	b2496	yfgE	putative chromosomal replication initiator, DnaA-type	0.950686
117	b2532	b2532	putative methyl transferase in Fe-S cluster assembly  	0.920721
118	b0177	yaeT	putative outer membrane antigen	0.917493
119	b2807	ygdD	conserved hypothetical protein	0.884199
120	b2471	yffB	conserved thioredoxin-like protein	0.883997
121	b0742	ybgF	putative periplasmic protein  	0.870477
122	b1678	ynhG	putative ATP synthase subunit, second module / putative enzyme	0.849996
123	b2442	intZ	CPZ-55 prophage; putative integrase	0.84929
124	b2605	yfiB	putative outer membrane protien	0.833955
125	b2595	yfiO	putative lipoprotein  	0.825581
126.5	b1113	ycfS	putative enzyme	0.822857
126.5	b1990	erfK	conserved hypothetical protein	0.822857
129	b2147	yeiA	putative dihydropyrimidine dehydrogenase,FMN-linked  	0.759699
129	b2290	yfbQ	putative PLP-dependent aminotransferase	0.759699
129	b2379	yfdZ	putative PLP-dependent aminotransferase	0.759699
131	b2832	ygdQ	putative transmembrane protein, transport	0.746986
132	b2888	ygfU	putative NCS2 family transport protein  	0.740428
133.5	b3646	yicG	conserved hypothetical protein	0.72812
133.5	b0157	yadS	conserved hypothetical protein	0.72812
135	b3827	yigM	putative  transport protein  	0.68968
136	b0046	yabF	putative electron transfer flavoprotein-NAD/FAD/quinone oxidoreductase, subunit for KefC K+ efflux system	0.687259
137	b0158	yadT	putative cobalamin periplasmic binding protein	0.683122
138	b2910	ygfE	conserved protein	0.66365
139	b3158	yhbU	putative protease	0.66143
140	b4178	yjeB	conserved protein	0.650433
141	b0076	leuO	putative transcriptional regulator of leucine biosynthesis (LysR family)  	0.631264
142	b4248	yjgH	putative translation factor	0.625715
143	b2327	yfcA	conserved hypothetical protein	0.622285
144	b0786	ybhL	putative transport protein	0.614819
145	b4365	yjjQ	putative transcriptional regulator (LuxR/UhpA family)  	0.612296
146	b3492	yhiN	putative oxidoreductase with FAD/NAD(P)-binding domain	0.586367
147	b2765	ptpS	putative synthase	0.586065
148	b3010	yqhC	putative transcriptional regulator (AraC/XylS family)  	0.576379
149	b1908	yecA	putative protein translocase subunit	0.568106
150.5	b1087	yceF	conserved protein	0.524016
150.5	b3248	yhdE	conserved hypothetical protein	0.524016
152	b3170	yhbC	conserved hypothetical protein	0.523915
153	b4261	yjgP	putative transmembrane protein, transporter  	0.522503
154	b1775	ydjK	putative MFS family transport protein  	0.511304
155	b3527	yhjJ	putative peptidase	0.498087
156	b1593	ynfK	putative dethiobiotin synthetase	0.489915
157	b2897	ygfY	conserved hypothetical protein	0.489209
158	b0901	ycaK	putative electron transfer flavoprotein-NAD/FAD/quinone oxidoreductase	0.478413
159	b1056	yceI	putative secreted protein	0.47801
160	b0661	miaB	involved in methylthiolation of isopentenylated A37 derivatives in tRNA  	0.477606
161	b0660	phoL	putative phosphate starvation-inducible protein, ATP-binding  	0.472663
162	b4234	yjgA	putative ABC superfamily (atp_bind) transport protein	0.464894
163	b3059	ygiH	conserved hypothetical protein	0.461665
164	b4221	ytfN	conserved protein  	0.460455
165	b3194	yrbE	putative ABC superfamily (membr) transport protein	0.450769
166	b4209	ytfE	conserved hypothetical protein	0.449558
167	b3552	yiaD	putative outer membrane protein	0.449054
168	b0835	yliG	conserved protein  	0.44411
169	b0920	ycbC	putative enzyme	0.443505
170	b1679	ynhA	conserved hypothetical protein	0.436644
171	b0624	crcB	high-copy crc-csp restores normal chromosome condensation in presence of camphor or mukB mutations	0.433819
172	b0513	ybbY	putative transport protein  	0.433416
173	b1868	yecE	conserved hypothetical protein	0.433315
174	b3356	yhfA	conserved hypothetical protein	0.430591
175	b2013	yeeE	putative membrane component of transport system  	0.425546
176	b3518	yhjA	putative cytochrome C peroxidase	0.423831
177	b0324	yahJ	putative deaminase	0.423226
178	b3819	rarD	chloramphenicol resistance  	0.404561
179	b3644	yicC	conserved protein  	0.402341
180	b1727	yniC	putative enzyme, with a phophatase-like domain	0.393866
181	b3577	yiaM	putative transporter	0.393059
182	b3679	yidK	putative SSS family, myo-inositor transporter, C term glycosyltransferase-like	0.390941
183.5	b0269	yagF	CP4-6 prophage; putative dehydratase	0.388721
183.5	b4297	yjhG	putative dehydratase	0.388721
185	b0898	ycaD	putative MFS family transport protein  	0.387208
187	b1879	flhA	flagellar biosynthesis; putative export of flagellar proteins  	0.387107
187	b0229	fhiA	putative transport protein, flagellar biosynthesis	0.387107
187	b1880	flhB	putative part of export apparatus for flagellar proteins	0.387107
189	b2682	ygaZ	putative amino acid transporter	0.376009
190	b2795	ygdH	conserved protein	0.374294
191	b0320	yahF	putative acyl-CoA synthetase  	0.362086
192	b0176	yaeL	putative protease	0.361077
193	b1809	yoaB	conserved protein	0.357848
194	b1284	yciT	putative transcriptional regulator (DeoR family)  	0.354721
195	b4332	yjiJ	putative sugar transporter  	0.35462
196	b3569	xylR	transcriptional reguator of xylose utilization (AraC/XylS family)  	0.350685
197	b4049	yjbN	conserved protein	0.348768
198	b0300	ykgA	putative transcriptional regulator (AraC/XylS family)  	0.346851
199	b0600	ybdL	putative PLP-dependent aminotransferase  	0.335349
200	b2293	yfbT	putative phosphatase, contains a phophatase-likedomain	0.327682
