# Supplementary material for: Predicting genes for orphan metabolic activities using phylogenetic profiles
Source: Genome Biol. 2006 Feb 15;7(2):R17. doi: 10.1186/gb-2006-7-2-r17 (PMC1431735; doi:10.1186/gb-2006-7-2-r17)
Supplement: Additional File 9 — Dataset of sample predictions for E. coli and S. cerevisiae orphan activities. [file gb-2006-7-2-r17-S9.zip › Sample_Predictions/yeast/recently_identified/EC_6.3.3.2]

Orphan Activity: 6.3.3.2
Status: Recently identified as YER183C/FAU1.
Name: 5-FORMYLTETRAHYDROFOLATE CYCLO-LIGASE
Reaction: ATPm + FTHFm -> ADPm + PIm + MTHFm
Comments: YER183C/FAU1 was ranked as the No.10 candidate for this orphan activity. 
Reference: 
Holmes WB and Appling DR (2002) Cloning and characterization of methenyltetrahydrofolate synthetase from Saccharomyces cerevisiae. J Biol Chem 277(23):20205-13


Rank	Candidate	Gene Name	Description	Z Score
1.5	YJL162C	Protein of unknown function, contains a J-domain, which is a region with homology to the E. coli DnaJ protein	11.589505
1.5	YJR097W	Protein of unknown function, contains a J-domain, which is a region with homology to the E. coli DnaJ protein	11.589505
3	YFR041C	Endoplasmic reticulum protein that may function as a cochaperone, as suggested by the presence of a DnaJ-like domain	10.058461
4.5	YLR281C	hypothetical protein	9.611672
4.5	YNL063W	Putative methyltransferase	9.611672
6	YNL227C	Protein that contains a 70 amino acid J-domain, may function as a co-chaperone to recruit Hsp70-like activity to specific sites; mutation causes defects in fluid-phase endocytosis	9.557708
7	YDL033C	tRNA-specific 2-thiouridylase, responsible for 2-thiolation of the wobble base of mitochondrial tRNAs; human ortholog is implicated in myoclonus epilepsy associated with ragged red fibers (MERRF)	8.877877
8	YLR401C	Dihydrouridine synthase, member of a widespread family of conserved proteins including Smm1p, Dus1p, and Dus4p; contains a consensus oleate response element (ORE) in its promoter region	7.025586
9	YGR021W	hypothetical protein	6.744929
10	YER183C	5,10-methenyltetrahydrofolate synthetase	6.294265
11	YDL036C	Mitochondrial tRNA pseudouridine synthase involved in pseudouridylation of mitochondrial tRNAs at position 32	6.218411
12	YOR283W	hypothetical protein	5.204113
13	YLR426W	hypothetical protein	5.170702
14	YLR405W	Dihydrouridine synthase, member of a widespread family of conserved proteins including Smm1p, Dus1p, and Dus3p	4.586462
15	YKR043C	hypothetical protein	4.451395
16	YPL183W-A	hypothetical protein	4.38289
17	YNL247W	hypothetical protein	3.714968
18	YCL033C	hypothetical protein	3.483312
19	YKL069W	hypothetical protein	3.24445
20	YDR119W	hypothetical protein	3.09308
21	YOR246C	hypothetical protein	3.045297
22	YEL020C	hypothetical protein	3.000547
23	YMR034C	hypothetical protein	2.875549
24	YDR336W	hypothetical protein	2.839417
25	YNR029C	hypothetical protein	2.808483
26	YPL206C	hypothetical protein	2.65071
27	YKL033W-A	hypothetical protein	2.520128
28	YOR378W	hypothetical protein	2.449004
29	YNL217W	hypothetical protein	2.398189
30	YBR220C	hypothetical protein	2.350251
31	YOL098C	hypothetical protein	2.338937
32	YMR321C	hypothetical protein	2.295975
33.5	YEL070W	Deletion suppressor of mpt5 mutation	2.261489
33.5	YNR073C	hypothetical protein	2.261489
35	YAL044W-A	hypothetical protein	2.155102
36	YHR210C	hypothetical protein	2.070837
37	YPR003C	hypothetical protein	2.050205
38	YNL045W	hypothetical protein	2.006674
39	YGR031W	hypothetical protein	1.97929
40	YJL055W	hypothetical protein	1.968882
41	YIL137C	Putative metalloprotease	1.941888
42	YIR042C	hypothetical protein	1.92907
43	YBR293W	Permease of basic amino acids in the vacuolar membrane	1.872825
44	YNL011C	hypothetical protein	1.868432
45	YGR015C	hypothetical protein	1.857649
46	YBR159W	hypothetical protein	1.857597
47	YMR210W	hypothetical protein	1.805421
48	YIL112W	Subunit of the Set3 complex, which is a meiotic-specific repressor of sporulation specific genes that contains deacetylase activity; potential Cdc28p substrate	1.79758
49	YGL220W	hypothetical protein	1.780487
50	YPL095C	Acyl-coenzymeA:ethanol O-acyltransferase responsible for the major part of short-chain fatty acid ethyl ester production during fermentation	1.768771
51	YML125C	Essential protein required for maturation of Gas1p and Pho8p; GFP-fusion protein localizes to the endoplasmic reticulum; null mutants have a cell separation defect	1.750912
52	YPL222W	The authentic, non-tagged protein was localized to the mitochondria.	1.745806
53	YAR075W	hypothetical protein	1.703648
54	YLR419W	hypothetical protein	1.680397
55	YNR064C	hypothetical protein	1.63119
56.5	YIR035C	hypothetical protein	1.58215
56.5	YMR226C	hypothetical protein	1.58215
58	YKL071W	hypothetical protein	1.545628
59	YHR048W	hypothetical protein	1.536181
60	YML087C	hypothetical protein	1.524751
61	YMR110C	hypothetical protein	1.501578
62	YMR099C	hypothetical protein	1.4997
63	YDL199C	hypothetical protein	1.492028
64	YML131W	hypothetical protein	1.489008
65	YKR105C	hypothetical protein	1.488632
66	YHR112C	hypothetical protein	1.487258
67	YLL058W	hypothetical protein	1.46555
68	YCL069W	Permease of basic amino acids in the vacuolar membrane	1.445553
69	YHR003C	hypothetical protein	1.420515
70	YCR023C	hypothetical protein	1.417871
71	YER152C	hypothetical protein	1.402903
72	YLR004C	hypothetical protein	1.389165
73	YDR506C	hypothetical protein	1.374806
74	YHR029C	Protein of unknown function that is a member of the PhzF superfamily, although unlike its bacterial homolog, is most likely not involved in phenazine production; possibly involved in a membrane regulation metabolic pathway	1.372369
75	YDR018C	hypothetical protein	1.361082
76	YER163C	hypothetical protein	1.352877
77	YDL246C	Protein of unknown function, computational analysis of large-scale protein-protein interaction data suggests a possible role in fructose or mannose metabolism	1.344299
79	YMR322C	Possible chaperone and cysteine protease with similarity to E. coli Hsp31 and S. cerevisiae Hsp31p, Hsp32p, and Hsp33p; member of the DJ-1/ThiJ/PfpI superfamily; may have a role in pyridoxine metabolism	1.336224
79	YOR391C	Possible chaperone and cysteine protease with similarity to E. coli Hsp31 and S. cerevisiae Hsp32p, Hsp33p, and Sno4p; member of the DJ-1/ThiJ/PfpI superfamily, which includes human DJ-1 involved in Parkinson's disease	1.336224
79	YPL280W	Possible chaperone and cysteine protease with similarity to E. coli Hsp31 and S. cerevisiae Hsp31p, Hsp33p, and Sno4p; member of the DJ-1/ThiJ/PfpI superfamily, which includes human DJ-1 involved in Parkinson's disease	1.336224
81	YNR071C	hypothetical protein	1.326206
82	YNL134C	hypothetical protein	1.302892
83	YDR020C	hypothetical protein	1.2936
84.5	YCR102C	hypothetical protein	1.275041
84.5	YLR460C	hypothetical protein	1.275041
86	YHL008C	hypothetical protein	1.243316
87	YNL022C	hypothetical protein	1.239816
88	YKL174C	Protein involved in excretion of putrescine and spermidine; putative polyamine transporter in the Golgi or post-Golgi vesicles	1.239493
89	YDR371W	Sporulation-specific chitinase	1.239285
90	YFL054C	hypothetical protein	1.234206
91	YDR338C	hypothetical protein	1.225858
92	YBR241C	hypothetical protein	1.219431
93	YHR032W	hypothetical protein	1.218381
94	YPL141C	hypothetical protein	1.171933
95	YAL061W	hypothetical protein	1.169276
96	YDL203C	hypothetical protein	1.167942
97	YJR024C	hypothetical protein	1.166464
98	YMR085W	hypothetical protein	1.148412
99	YFL040W	hypothetical protein	1.14061
100	YKL027W	hypothetical protein	1.113458
101	YBR043C	Multidrug transporter required for resistance to quinidine, barban, cisplatin, and bleomycin; member of the major facilitator superfamily of transporters conferring multiple drug resistance (MFS-MDR)	1.113304
102	YOL114C	hypothetical protein	1.097479
103	YMR315W	hypothetical protein	1.093436
104	YJL163C	hypothetical protein	1.091971
105	YOR131C	hypothetical protein	1.058431
106	YOR111W	hypothetical protein	1.053364
107	YBR042C	hypothetical protein	1.052082
108	YPL236C	hypothetical protein	1.043294
109	YMR088C	Permease of basic amino acids in the vacuolar membrane	1.034611
110	YER004W	The authentic, non-tagged protein was localized to the mitochondria	1.022675
111	YNL305C	hypothetical protein	1.020771
112	YOR390W	hypothetical protein	1.010868
113	YMR114C	hypothetical protein	1.003158
114.5	YDL114W	hypothetical protein	0.985533
114.5	YIR036C	hypothetical protein	0.985533
116	YIL166C	hypothetical protein	0.98491
117	YCL026C-B	hypothetical protein	0.953393
118	YMR009W	Acireductone dioxygenease involved in the methionine salvage pathway; ortholog of human MTCBP-1	0.943505
119	YDR071C	Polyamine acetyltransferase; acetylates polyamines such as putrescine, spermidine and spermine; may be involved in transcription and/or DNA replication via regulation of levels of polyamines bound to chromosomal DNA	0.931724
120	YDR109C	hypothetical protein	0.92685
121	YMR279C	hypothetical protein	0.886195
122	YMR084W	hypothetical protein	0.886169
123	YNL081C	Putative mitochondrial ribosomal protein of the small subunit, has similarity to E. coli S13 ribosomal protein	0.875607
125	YGL185C	hypothetical protein	0.866251
125	YNL274C	hypothetical protein	0.866251
125	YPL113C	hypothetical protein	0.866251
127	YPL279C	hypothetical protein	0.858734
128	YDR387C	hypothetical protein	0.850738
129	YJR124C	hypothetical protein	0.85053
130	YBR014C	hypothetical protein	0.848146
131.5	YGR154C	Omega-class glutathione transferase	0.837428
131.5	YMR251W	Omega class glutathione transferase	0.837428
133	YDR248C	hypothetical protein	0.829937
134	YMR090W	hypothetical protein	0.818999
135	YPR127W	hypothetical protein	0.8014
136	YOR353C	Protein required for cell morphogenesis and cell separation after mitosis	0.795373
137	YLR118C	hypothetical protein	0.795011
138	YMR041C	hypothetical protein	0.792536
139	YEL077C	hypothetical protein	0.792211
140	YNL168C	The authentic, non-tagged protein was localized to mitochondria	0.778539
141	YAL049C	hypothetical protein	0.767665
142	YBR281C	hypothetical protein	0.765035
143	YOL164W	Bacterially-derived sulfatase required for use of alkyl- and aryl-sulfates as sulfur sources	0.762235
144	YOR215C	hypothetical protein	0.748783
145	YHR209W	hypothetical protein	0.739582
146	YLL055W	hypothetical protein	0.734074
147	YHR202W	hypothetical protein	0.691215
148	YIL042C	hypothetical protein	0.690166
149	YPR004C	hypothetical protein	0.688378
150	YIR003W	hypothetical protein	0.640776
151.5	YGR052W	The authentic, non-tagged protein was localized to the mitochondria	0.639947
151.5	YPL150W	hypothetical protein	0.639947
153	YGR127W	hypothetical protein	0.618201
154	YFR007W	hypothetical protein	0.61522
155	YNL234W	hypothetical protein	0.612433
156	YEL041W	hypothetical protein	0.608312
157	YDR541C	hypothetical protein	0.606329
158	YDR415C	hypothetical protein	0.583883
159	YDR430C	Lysine-specific metalloprotease of the mitochondrial intermembrane space, member of the pitrilysin family; degrades proteins and presequence peptides cleaved from imported proteins; required for normal mitochondrial morphology	0.571273
160.5	YLR253W	hypothetical protein	0.567049
160.5	YPL109C	hypothetical protein	0.567049
162	YBR052C	Protein of unknown function; member of a flavodoxin-like fold protein family that includes Pst2p and Ycp4p; green fluorescent protein (GFP)-fusion protein localizes to the cytoplasm in a punctate pattern	0.562305
163	YLR290C	hypothetical protein	0.553972
164	YMR291W	hypothetical protein	0.553091
165	YKR088C	Integral membrane protein localized to late Golgi vesicles along with the v-SNARE Tlg2p; green fluorescent protein (GFP)-fusion protein localizes to the cytoplasm in a punctate pattern	0.550888
166	YLL053C	hypothetical protein	0.542035
167	YOR205C	The authentic, non-tagged protein was localized to the mitochondria	0.541647
168	YLR345W	hypothetical protein	0.532303
169	YBR284W	hypothetical protein	0.515598
170	YPR091C	hypothetical protein	0.515118
171	YBR074W	hypothetical protein	0.508612
172	YOL008W	Coenzyme Q binding protein, required for function of coenzyme Q in respiration by functioning in the delivery of Q<sub>6</sub> to its proper location for electron transport, START domain protein with homologs in bacteria and eukaryotes	0.496547
173	YKL070W	hypothetical protein	0.496365
174	YIL001W	hypothetical protein	0.492789
175	YGR058W	hypothetical protein	0.488201
176	YGL085W	hypothetical protein	0.48798
178	YDL124W	hypothetical protein	0.487034
178	YJR096W	hypothetical protein	0.487034
178	YPL088W	hypothetical protein	0.487034
180	YPL110C	Glycerophosphocholine (GroPCho) phosphodiesterase; hydrolyzes GroPCho to choline and glycerolphosphate after its uptake by Git1p permease, for use as a phosphate source and as a precursor for phosphocholine synthesis	0.484701
181	YKL171W	hypothetical protein	0.472118
182	YJL218W	hypothetical protein	0.46924
183	YBL055C	hypothetical protein	0.454816
184	YKR106W	hypothetical protein	0.441299
185	YFL067W	hypothetical protein	0.439317
186	YOR356W	hypothetical protein	0.43552
187	YKL105C	hypothetical protein	0.432849
188	YNL123W	hypothetical protein	0.417622
189	YGL196W	hypothetical protein	0.390873
190	YPL107W	hypothetical protein	0.385118
191	YGR110W	hypothetical protein	0.382993
192	YDR291W	Putative DNA helicase	0.38206
193	YGL059W	hypothetical protein	0.381788
194.5	YBR139W	hypothetical protein	0.377317
194.5	YMR002W	hypothetical protein	0.377317
196	YGR268C	Cytoplasmic protein containing a zinc finger domain with sequence similarity to that of Type I J-proteins; computational analysis of large-scale protein-protein interaction data suggests a possible role in actin patch assembly	0.376617
197	YMR086W	hypothetical protein	0.366819
198	YNL035C	hypothetical protein	0.364746
199	YKL107W	hypothetical protein	0.359056
200	YGR207C	hypothetical protein	0.358784
